# Supplementary material for: Research on biliary atresia and epigenetic factors from the perspective of transcriptomics: identification of key genes and experimental validation
Source: Front Pediatr. 2025 Jul 17;13:1624671. doi: 10.3389/fped.2025.1624671 (PMC12310709; doi:10.3389/fped.2025.1624671)
Supplement: Supplementary file 3 [file Table2.xlsx]

## Sheet: Sheet1
	Table 1 Primer sequences for key genes
	Primer	Sequence
	AURKA F	TTCCTCCGTCCCTGAGTGT
	AURKA R	GGTCCATGATGCCTCTAGC
	BUB1 F	TGCAGAGCTACAAGGGCAAT
	BUB1 R	CCCAGGCAATGTACAGAGGG
	CDK1 F	CGTAGCTGGGCTCTGATTGG
	CDK1 R	CAAACTCACCGCGCTAAAGG
	RAD51 F	CATCGCCCATGCATCAACAA
	RAD51 R	TGGCATCTCCCACTCCATCT
	TOP2A F	CAAGAATCGCCGCAAAAGGA
	TOP2A R	AGCCACAGCTGAGTCAAAGT
	H-GAPDH F	ATGGGCAGCCGTTAGGAAAG
	H-GAPDH R	AGGAAAAGCATCACCCGGAG
