# Supplementary material for: Research on biliary atresia and epigenetic factors from the perspective of transcriptomics: identification of key genes and experimental validation
Source: Front Pediatr. 2025 Jul 17;13:1624671. doi: 10.3389/fped.2025.1624671 (PMC12310709; doi:10.3389/fped.2025.1624671)
Supplement: Supplementary file 4 [file Table3.xlsx]

## Sheet: 3. DEG结果
	baseMean	log2FoldChange	lfcSE	stat	pvalue	padj	change
SULT1B1	70.6577	-4.90224	0.258601	-18.9568	3.88413e-80	6.2146e-76	down
REPS1	224.256	-1.74352	0.0924842	-18.8521	2.82642e-79	2.26114e-75	down
GPC3	9577.98	5.76198	0.311326	18.5079	1.78396e-76	9.51443e-73	up
SAA2-SAA4	3857.69	-5.78097	0.316996	-18.2367	2.63716e-74	1.05487e-70	down
ADGRA3	567.64	-2.43349	0.139358	-17.4622	2.78036e-68	8.89714e-65	down
FANCC	193.286	-2.38131	0.137112	-17.3676	1.45145e-67	3.87053e-64	down
STARD5	91.6857	-2.60463	0.15114	-17.2332	1.49708e-66	3.42191e-63	down
IGSF9	67.1121	-5.54358	0.327502	-16.9269	2.85217e-64	5.70433e-61	down
MOCOS	172.027	-3.11428	0.189752	-16.4124	1.55979e-60	2.77295e-57	down
CLPTM1L	850.461	-1.44547	0.0885003	-16.3329	5.75431e-60	9.20689e-57	down
KCNN2	11.4756	-3.68582	0.235067	-15.6799	2.07731e-55	3.02155e-52	down
ACACB	815.418	-3.09695	0.201318	-15.3834	2.11441e-53	2.81921e-50	down
NUCB2	327.634	-2.40505	0.159019	-15.1243	1.11986e-51	1.37829e-48	down
SYT9	9.27257	-4.79671	0.326606	-14.6865	7.86407e-49	8.98751e-46	down
ADAMTS17	61.9426	-3.87045	0.274176	-14.1167	2.99908e-45	3.19902e-42	down
ERBB2	1979.87	2.52673	0.179877	14.0469	8.04351e-45	8.04351e-42	up
SLC5A6	489.106	-2.49847	0.180559	-13.8374	1.51504e-43	1.42592e-40	down
GASK1A	32.4957	-3.34206	0.243028	-13.7517	4.97293e-43	4.42039e-40	down
SEC61A1	2716.44	-1.30308	0.0949569	-13.7228	7.41188e-43	6.24159e-40	down
KCNK5	74.1071	-3.41536	0.249642	-13.681	1.31872e-42	1.05497e-39	down
PAPSS2	926.297	-1.79072	0.131518	-13.6157	3.22862e-42	2.4599e-39	down
PLPBP	466.611	-1.12852	0.0829774	-13.6003	3.98692e-42	2.89958e-39	down
ASB13	341.56	-2.07456	0.153586	-13.5074	1.41346e-41	9.83274e-39	down
STMN1	719.114	2.62716	0.194625	13.4986	1.59404e-41	1.0627e-38	up
PTN	183.649	3.15828	0.234857	13.4476	3.17856e-41	2.03428e-38	up
NREP	647.644	2.53416	0.188955	13.4114	5.18192e-41	3.18888e-38	up
CNDP1	9.23856	-5.84495	0.436597	-13.3875	7.15362e-41	4.23918e-38	down
SLC44A1	898.597	-1.77321	0.132817	-13.3508	1.17197e-40	6.697e-38	down
ADCY1	88.3958	-3.58631	0.268701	-13.3469	1.23524e-40	6.81509e-38	down
TSPAN13	111.625	-3.04173	0.229806	-13.2361	5.43114e-40	2.89661e-37	down
SSTR1	20.3619	-3.45917	0.261436	-13.2314	5.77942e-40	2.98293e-37	down
TTPAL	389.245	-2.30658	0.174622	-13.209	7.78466e-40	3.89233e-37	down
NADK	920.728	-1.36783	0.103616	-13.2009	8.66997e-40	4.20362e-37	down
IGF2	71400.3	3.969	0.302865	13.1048	3.08919e-39	1.45374e-36	up
SPP2	5362.56	2.77755	0.212406	13.0766	4.47977e-39	2.0479e-36	up
C1orf210	232.897	4.40947	0.337722	13.0565	5.83412e-39	2.59294e-36	up
THADA	244.419	-1.96341	0.150519	-13.0442	6.85348e-39	2.96367e-36	down
GPHN	320.625	-1.87372	0.143843	-13.0261	8.69075e-39	3.65926e-36	down
MOCS2	322.418	-1.54317	0.118698	-13.0008	1.21071e-38	4.96703e-36	down
BEX1	588.179	4.60622	0.355051	12.9734	1.73192e-38	6.9277e-36	up
EI24	1075.05	-1.47609	0.113829	-12.9676	1.86733e-38	7.28713e-36	down
INS-IGF2	63897.3	3.87426	0.299134	12.9516	2.30157e-38	8.76789e-36	up
TMEM182	17.2025	-2.28038	0.178467	-12.7776	2.18614e-37	8.13446e-35	down
FAM3B	247.943	4.01781	0.315919	12.7179	4.70572e-37	1.67314e-34	up
FNDC5	1302.3	4.58448	0.361997	12.6644	9.31097e-37	3.2386e-34	up
BEX2	235.482	2.75281	0.218356	12.607	1.93219e-36	6.57767e-34	up
NEIL2	78.7163	-1.50555	0.120312	-12.5138	6.27482e-36	2.09161e-33	down
DNAJC3	973.827	-2.12733	0.172143	-12.3579	4.41437e-35	1.44143e-32	down
TLCD2	109.336	-2.47656	0.200719	-12.3384	5.62302e-35	1.79937e-32	down
APOF	489.592	-3.23934	0.264632	-12.2409	1.87894e-34	5.89472e-32	down
PPM1E	6.95309	-3.83421	0.314756	-12.1815	3.8987e-34	1.1996e-31	down
SCP2	3477.93	-2.00733	0.16529	-12.1443	6.14848e-34	1.85614e-31	down
MCFD2	1412.66	-1.5671	0.129268	-12.1229	7.98988e-34	2.36737e-31	down
CCDC69	389.314	-2.00771	0.165657	-12.1197	8.30863e-34	2.41706e-31	down
VWA7	119.535	2.42566	0.200188	12.1169	8.59627e-34	2.45608e-31	up
DTNA	436.11	2.34223	0.193546	12.1017	1.03439e-33	2.90354e-31	up
HPGD	180.085	-6.20986	0.514637	-12.0665	1.58775e-33	4.38e-31	down
PKD1L3	12.547	-3.81371	0.316921	-12.0336	2.36471e-33	6.41276e-31	down
WDR72	106.843	-3.92372	0.326389	-12.0216	2.73621e-33	7.29657e-31	down
GCK	6.79314	-5.96104	0.496639	-12.0028	3.43617e-33	9.01291e-31	down
SIMC1	101.086	-1.63657	0.136441	-11.9947	3.78745e-33	9.77407e-31	down
TMC3	3.35784	-3.53255	0.294623	-11.9901	4.00625e-33	1.01746e-30	down
ABCC9	246.25	-2.92072	0.243882	-11.976	4.74795e-33	1.18699e-30	down
ORM1	30932.2	-3.54722	0.297273	-11.9325	8.00996e-33	1.97168e-30	down
SIAE	491.508	-1.06316	0.0894605	-11.8842	1.43029e-32	3.46736e-30	down
IGSF3	264.172	2.69466	0.227126	11.8641	1.81764e-32	4.34063e-30	up
TPD52L1	178.603	-1.81049	0.152921	-11.8394	2.44306e-32	5.74838e-30	down
TGFBI	6479.85	2.13133	0.180608	11.8008	3.86478e-32	8.9618e-30	up
MAGED2	1709.33	1.54663	0.131395	11.7708	5.51743e-32	1.26113e-29	up
XPOT	466.752	-1.69684	0.144174	-11.7694	5.60904e-32	1.26401e-29	down
C1orf226	174.009	-2.66824	0.227538	-11.7266	9.31351e-32	2.06967e-29	down
BEX4	420.972	1.78738	0.153266	11.662	1.99398e-31	4.37038e-29	up
SAA2	6520.92	-8.12258	0.703184	-11.5511	7.28461e-31	1.57505e-28	down
ZNF496	326.322	1.31931	0.114254	11.5471	7.63267e-31	1.6283e-28	up
EPHB1	11.6026	-3.73274	0.324386	-11.5071	1.21513e-30	2.55817e-28	down
LRRC1	163.199	1.99791	0.173838	11.493	1.43102e-30	2.97354e-28	up
RND2	50.3525	-3.19617	0.278931	-11.4587	2.12789e-30	4.36489e-28	down
SAMD5	82.2534	-2.47455	0.216874	-11.4101	3.72484e-30	7.44968e-28	down
ORM2	15715.2	-3.04049	0.266602	-11.4046	3.96597e-30	7.83401e-28	down
TM4SF4	7316.83	1.78424	0.156744	11.3831	5.07393e-30	9.90036e-28	up
ACHE	131.876	3.12508	0.274595	11.3807	5.21791e-30	1.00586e-27	up
SRP54	430.925	-1.32235	0.116248	-11.3753	5.54924e-30	1.057e-27	down
SAA1	9633.6	-7.79903	0.688081	-11.3345	8.85609e-30	1.66703e-27	down
C4orf19	358.266	-1.36107	0.120128	-11.3302	9.30038e-30	1.7303e-27	down
MKX	3.54319	-4.44413	0.393036	-11.3072	1.20917e-29	2.22376e-27	down
FAM13A	196.84	-2.21725	0.19632	-11.294	1.40435e-29	2.55336e-27	down
SLC33A1	390.658	-1.76362	0.157558	-11.1935	4.38786e-29	7.88829e-27	down
MACROH2A2	252.906	2.01294	0.180322	11.163	6.18344e-29	1.09928e-26	up
RELB	442.37	2.41253	0.216514	11.1426	7.77879e-29	1.3677e-26	up
COL2A1	1317.48	7.29886	0.657645	11.0985	1.27606e-28	2.21924e-26	up
MAGED4B	255.121	2.80694	0.253091	11.0906	1.3928e-28	2.39622e-26	up
SERPINA3	31859.9	-3.37188	0.304836	-11.0613	1.93295e-28	3.29013e-26	down
CXCL10	614.671	4.89443	0.442723	11.0553	2.06662e-28	3.48063e-26	up
IGF1	114.808	-3.48146	0.315355	-11.0398	2.45527e-28	4.09211e-26	down
HPR	15109.2	-3.5631	0.32316	-11.0258	2.86941e-28	4.73304e-26	down
PAK1	424.757	1.27196	0.115418	11.0205	3.04447e-28	4.97057e-26	up
STOX2	58.2111	-2.70169	0.245246	-11.0162	3.19165e-28	5.15001e-26	down
PSAT1	267.997	-3.33454	0.302714	-11.0155	3.21876e-28	5.15001e-26	down
SRPRB	541.131	-1.45982	0.132619	-11.0077	3.50856e-28	5.55811e-26	down
BTG2	3616.57	3.43404	0.312189	10.9999	3.82648e-28	6.00233e-26	up
LMAN1	1955.43	-1.87283	0.170806	-10.9646	5.654e-28	8.78291e-26	down
AVPR1A	140.691	-4.98825	0.455027	-10.9625	5.78508e-28	8.90013e-26	down
CDH1	3597.57	1.60783	0.146919	10.9437	7.12603e-28	1.08587e-25	up
NLN	268.359	-1.52547	0.139439	-10.94	7.41784e-28	1.11967e-25	down
SLC2A10	523.155	-1.96904	0.180155	-10.9297	8.31234e-28	1.24297e-25	down
SORT1	828.941	1.97648	0.181536	10.8875	1.32209e-27	1.95865e-25	up
NFKB2	929.951	2.02958	0.186702	10.8707	1.59046e-27	2.33462e-25	up
SLC35B1	442.568	-1.24705	0.115086	-10.8358	2.32911e-27	3.3878e-25	down
IGSF1	363.479	4.90258	0.452642	10.831	2.45342e-27	3.53646e-25	up
AHSG	81015.8	2.47602	0.22901	10.8118	3.0258e-27	4.32257e-25	up
MTUS2	3.06901	-4.47251	0.415061	-10.7755	4.49097e-27	6.35889e-25	down
ATP6V0E2	128.089	-2.1426	0.198985	-10.7676	4.89399e-27	6.86876e-25	down
MAGED4	235.732	2.69309	0.250156	10.7657	5.00054e-27	6.95727e-25	up
GPNMB	3706.54	2.76866	0.257375	10.7573	5.47679e-27	7.55419e-25	up
SLC45A4	209.453	2.21405	0.206355	10.7293	7.41322e-27	1.01377e-24	up
DLG3	188.646	1.82947	0.170736	10.7152	8.63732e-27	1.17116e-24	up
KCNJ5	104.11	4.37618	0.409496	10.6868	1.17408e-26	1.57859e-24	up
ACSL1	9269.56	-2.10035	0.197254	-10.6479	1.78266e-26	2.37688e-24	down
HYKK	20.5529	-1.70376	0.160432	-10.6199	2.40925e-26	3.18579e-24	down
CCDC187	166.588	4.77333	0.450292	10.6005	2.96336e-26	3.88638e-24	up
CTNNA3	21.9518	-3.37608	0.31888	-10.5873	3.41303e-26	4.43972e-24	down
ZHX3	330.181	-1.63613	0.154592	-10.5835	3.55336e-26	4.58498e-24	down
SULT1C4	426.039	2.84276	0.268907	10.5715	4.03883e-26	5.1697e-24	up
SLC39A14	6824.98	-1.90021	0.180688	-10.5165	7.25241e-26	9.2094e-24	down
SNRPN	482.442	1.51135	0.143761	10.5129	7.53028e-26	9.48696e-24	up
WNT11	394.03	3.72674	0.354841	10.5026	8.40742e-26	1.05093e-23	up
DLK1	1205.64	5.09314	0.485069	10.4998	8.65286e-26	1.07322e-23	up
FBXO9	539.756	-1.20422	0.114758	-10.4936	9.24366e-26	1.13768e-23	down
PDE9A	161.664	2.03949	0.19466	10.4772	1.09939e-25	1.34277e-23	up
SRCIN1	18.9973	-3.09297	0.295674	-10.4608	1.3079e-25	1.58533e-23	down
CFHR4	250.915	-3.61745	0.346111	-10.4517	1.43947e-25	1.7317e-23	down
GCNT2	98.9975	-1.92366	0.18446	-10.4286	1.83534e-25	2.19145e-23	down
CRELD2	304.76	-1.8499	0.177442	-10.4254	1.89945e-25	2.2512e-23	down
LRIG1	281.916	-1.8385	0.176754	-10.4015	2.44188e-25	2.87281e-23	down
CYP2C18	180.251	-3.47975	0.334961	-10.3885	2.79662e-25	3.26613e-23	down
SNURF	469.076	1.52364	0.146692	10.3866	2.85256e-25	3.30732e-23	up
STAP2	913.724	1.87052	0.180125	10.3846	2.91501e-25	3.35541e-23	up
HSD17B7	140.197	-2.2118	0.21307	-10.3806	3.03702e-25	3.47088e-23	down
ENOX2	102.451	-1.36423	0.131523	-10.3726	3.30445e-25	3.74974e-23	down
PDE11A	41.4107	-3.08649	0.297705	-10.3676	3.48136e-25	3.92266e-23	down
MLEC	2300.98	-1.68541	0.162703	-10.3588	3.81576e-25	4.26938e-23	down
LGALS3	752.986	1.98513	0.191762	10.352	4.09772e-25	4.55302e-23	up
KBTBD11	67.076	-2.77298	0.268347	-10.3335	4.96884e-25	5.48286e-23	down
TMEM97	448.222	-1.72536	0.167254	-10.3158	5.97522e-25	6.54819e-23	down
SERPINA10	2519.07	-1.98478	0.192532	-10.3088	6.42745e-25	6.99587e-23	down
KDELR2	2317.76	-1.10705	0.107412	-10.3065	6.58385e-25	7.11768e-23	down
COL5A2	2753.23	2.03785	0.197795	10.3028	6.84136e-25	7.34642e-23	up
ATP11C	279.882	-2.06851	0.201481	-10.2665	9.97563e-25	1.06407e-22	down
PAPLN	581.583	2.43856	0.237657	10.2608	1.0578e-24	1.12085e-22	up
CYB561	114.451	-2.07434	0.202444	-10.2465	1.22767e-24	1.29229e-22	down
ATG4A	164.557	-1.05669	0.103237	-10.2355	1.3742e-24	1.43707e-22	down
API5	598.253	-1.11666	0.11019	-10.134	3.9042e-24	4.03014e-22	down
MFAP3L	208.174	-2.85467	0.281856	-10.1281	4.14582e-24	4.25212e-22	down
CSNK1E	369.797	1.44832	0.143041	10.1252	4.26934e-24	4.35092e-22	up
TPTEP2-CSNK1E	369.175	1.43671	0.141944	10.1217	4.42795e-24	4.484e-22	up
KLHL25	145.919	-2.12243	0.209766	-10.1181	4.59413e-24	4.62302e-22	down
EVL	589.544	-1.65828	0.16391	-10.117	4.64215e-24	4.64215e-22	down
PNMA3	315.373	4.36322	0.431486	10.1121	4.88287e-24	4.85255e-22	up
NAT8	435.255	2.63196	0.260356	10.1091	5.03515e-24	4.97299e-22	up
UBD	4774.06	2.59259	0.256799	10.0958	5.76608e-24	5.65995e-22	up
SSR1	1225.02	-1.35839	0.134572	-10.0941	5.86387e-24	5.72085e-22	down
TRPM8	96.1636	-2.91334	0.288824	-10.0869	6.31357e-24	6.12225e-22	down
NEDD4L	933.733	1.47612	0.146452	10.0793	6.8228e-24	6.57619e-22	up
ALPL	314.737	-2.19408	0.218188	-10.0559	8.65086e-24	8.28825e-22	down
IGF2BP2	367.401	2.01518	0.200583	10.0466	9.50725e-24	9.05453e-22	up
TWF2	557.484	1.53629	0.153036	10.0388	1.0297e-23	9.74864e-22	up
PRSS35	73.5951	3.57117	0.356679	10.0123	1.3461e-23	1.26692e-21	up
MTDH	1308.26	-1.40928	0.140951	-9.99837	1.54932e-23	1.44966e-21	down
HP	72980.3	-3.45403	0.346355	-9.97251	2.01077e-23	1.87048e-21	down
PITPNM2	321.148	-1.64085	0.164626	-9.96713	2.12264e-23	1.95185e-21	down
NTN1	56.6731	-2.70423	0.2713	-9.96766	2.11135e-23	1.95185e-21	down
CFHR5	456.511	-3.20555	0.321679	-9.96509	2.16688e-23	1.98114e-21	down
SSR3	869.498	-1.42377	0.1429	-9.96337	2.20467e-23	2.00424e-21	down
NUDT16	784.289	-1.08822	0.109228	-9.96279	2.21746e-23	2.00448e-21	down
SLC51A	1753.65	2.00888	0.201978	9.94603	2.62437e-23	2.35097e-21	up
C3orf85	10.2213	-4.9131	0.493987	-9.94581	2.63015e-23	2.35097e-21	down
SLC6A11	170.354	4.15459	0.417939	9.94065	2.77001e-23	2.46223e-21	up
GNAO1	59.5824	-3.41312	0.343576	-9.93409	2.95872e-23	2.61545e-21	down
TXNDC5	1353.23	-1.15759	0.116595	-9.92825	3.1371e-23	2.75789e-21	down
ATP6V1C2	601.699	-1.33473	0.134497	-9.92382	3.27943e-23	2.86726e-21	down
MRPL3	353.346	-1.00316	0.101151	-9.91746	3.49551e-23	3.03958e-21	down
FXYD2	294.884	2.84172	0.287131	9.89694	4.29227e-23	3.71224e-21	up
WNT3	54.8912	-1.90901	0.192933	-9.89464	4.39167e-23	3.77778e-21	down
NUS1	359.854	-1.27748	0.129119	-9.89378	4.42994e-23	3.79032e-21	down
CLDN15	380.217	2.17628	0.220024	9.89111	4.54942e-23	3.87184e-21	up
JAML	282.216	1.85706	0.187854	9.88565	4.80442e-23	4.06723e-21	up
DAGLA	275.877	2.86373	0.289904	9.8782	5.17554e-23	4.35835e-21	up
SRPRA	1173.81	-1.19004	0.120732	-9.85689	6.40041e-23	5.3616e-21	down
MDK	603.406	2.777	0.281792	9.85481	6.53416e-23	5.44513e-21	up
CYP19A1	288.58	6.06984	0.616316	9.84859	6.9511e-23	5.76257e-21	up
CNTN3	10.0379	-4.14216	0.42188	-9.81832	9.38976e-23	7.74413e-21	down
PDIA6	2047.78	-1.39387	0.142252	-9.79858	1.14182e-22	9.36881e-21	down
PID1	464.348	-2.20365	0.225254	-9.78299	1.33217e-22	1.08749e-20	down
UBA5	393.76	-1.18052	0.120718	-9.77914	1.38375e-22	1.12385e-20	down
NAT2	77.8503	-2.95108	0.301816	-9.77775	1.403e-22	1.13373e-20	down
GPSM1	326.87	2.40721	0.246277	9.77436	1.4507e-22	1.16639e-20	up
ISX	80.0085	5.94442	0.608344	9.77148	1.49257e-22	1.19406e-20	up
SLC2A9	1046.52	2.01817	0.20686	9.75622	1.73508e-22	1.38116e-20	up
MTHFD2L	96.9102	-2.6157	0.268166	-9.75402	1.77304e-22	1.40439e-20	down
IARS1	605.297	-1.49778	0.15362	-9.74989	1.84665e-22	1.45548e-20	down
SPECC1	148.096	2.08392	0.213791	9.74748	1.89107e-22	1.48319e-20	up
MANEA	223.863	-2.36698	0.243401	-9.72462	2.36786e-22	1.84809e-20	down
BRCA1	67.117	-2.28383	0.234921	-9.72166	2.43774e-22	1.89339e-20	down
PLAAT3	287.638	-2.10571	0.216624	-9.72057	2.46393e-22	1.90449e-20	down
FXYD6-FXYD2	316.509	2.42789	0.250231	9.70262	2.93852e-22	2.2604e-20	up
NDN	234.607	1.68074	0.173677	9.67735	3.76352e-22	2.88116e-20	up
SPINK1	251.597	-6.29236	0.652747	-9.63981	5.42873e-22	4.13617e-20	down
WASF3	54.3129	-2.36418	0.245285	-9.6385	5.4987e-22	4.16963e-20	down
EPPK1	597.004	3.18227	0.33049	9.62893	6.03549e-22	4.55508e-20	up
TMED2	2285.39	-1.26589	0.131476	-9.6283	6.07272e-22	4.56167e-20	down
IL32	8412.88	2.44975	0.254484	9.62634	6.1895e-22	4.62766e-20	up
MAP3K5	111.769	-2.06112	0.214499	-9.60902	7.3242e-22	5.45057e-20	down
FRAS1	155.213	2.67445	0.278438	9.60518	7.60255e-22	5.63152e-20	up
SFXN3	455.075	1.55525	0.161945	9.60353	7.72514e-22	5.69595e-20	up
BMF	554.069	2.54912	0.266159	9.57745	9.94749e-22	7.30091e-20	up
MFSD9	256.76	-1.10573	0.115667	-9.5596	1.18217e-21	8.63687e-20	down
SMIM14	1246.75	-1.46362	0.153232	-9.55168	1.27616e-21	9.28114e-20	down
ABRACL	106.747	-1.84464	0.193167	-9.54946	1.30375e-21	9.43891e-20	down
LRRC17	104.46	2.23306	0.234046	9.54113	1.41289e-21	1.0183e-19	up
PEG10	1725.62	4.39655	0.461217	9.53249	1.53561e-21	1.10178e-19	up
DMRTA1	47.2584	-3.04461	0.319724	-9.52263	1.68856e-21	1.20611e-19	down
CAPG	673.505	2.29746	0.241417	9.51654	1.79038e-21	1.27316e-19	up
MRC2	625.25	2.22004	0.23368	9.50032	2.09253e-21	1.48144e-19	up
NSDHL	244.566	-1.58981	0.167726	-9.4786	2.57708e-21	1.80848e-19	down
FGG	77127.4	-2.29567	0.24239	-9.47098	2.77218e-21	1.92847e-19	down
MON1A	70.2796	-1.32927	0.140405	-9.46739	2.86931e-21	1.9874e-19	down
PCSK1N	476.356	4.54643	0.480368	9.46448	2.95025e-21	2.03465e-19	up
PBXIP1	1002.82	1.27094	0.134419	9.45508	3.22779e-21	2.21651e-19	up
ROBO1	653.731	1.81594	0.192189	9.44872	3.42999e-21	2.34529e-19	up
SRC	428.256	1.42313	0.15088	9.43223	4.01471e-21	2.73342e-19	up
RAB33B	152.265	-1.76682	0.187412	-9.42744	4.20234e-21	2.84905e-19	down
FDFT1	788.304	-1.43828	0.152833	-9.41081	4.92345e-21	3.32385e-19	down
SLITRK3	28.49	-5.95817	0.633442	-9.40602	5.15281e-21	3.43521e-19	down
OSBP	1078.97	-1.15603	0.122902	-9.40617	5.14543e-21	3.43521e-19	down
LPIN1	370.2	-2.07381	0.220695	-9.39671	5.6298e-21	3.73763e-19	down
USP11	656.671	1.30888	0.139531	9.38058	6.56107e-21	4.32005e-19	up
HLA-DMB	651.079	2.18505	0.233016	9.37724	6.77245e-21	4.44095e-19	up
ELN	1370.69	2.70237	0.288247	9.37517	6.90632e-21	4.51025e-19	up
PLA2G4C	228.24	2.06972	0.221026	9.36412	7.66839e-21	4.96738e-19	up
CYTH2	715.072	1.38847	0.148369	9.35823	8.10817e-21	5.23108e-19	up
KICS2	71.9	-1.18374	0.126551	-9.35384	8.45209e-21	5.43106e-19	down
TMEM45A	183.281	-2.32665	0.248918	-9.34707	9.0108e-21	5.76691e-19	down
BIRC5	99.7954	2.7283	0.292133	9.33924	9.7032e-21	6.16076e-19	up
ACSS2	811.75	-1.93683	0.20791	-9.31571	1.21142e-20	7.66113e-19	down
DCDC2	796.89	2.4573	0.263817	9.31443	1.22609e-20	7.7234e-19	up
IGF2BP1	678.708	2.71494	0.292114	9.29412	1.48426e-20	9.31299e-19	up
ILDR2	8.69424	-3.43128	0.369339	-9.29031	1.53844e-20	9.61528e-19	down
CX3CL1	544.469	2.18513	0.235389	9.28304	1.64708e-20	1.02542e-18	up
IQGAP3	139.349	2.31205	0.249127	9.28062	1.68496e-20	1.04494e-18	up
SLC29A1	1148.34	1.81378	0.195525	9.27648	1.75177e-20	1.08217e-18	up
FGB	99658.2	-2.15803	0.232681	-9.27462	1.78261e-20	1.09699e-18	down
CFHR3	712.529	-3.43363	0.370277	-9.27315	1.80724e-20	1.10789e-18	down
GPX7	175.176	1.83856	0.198337	9.2699	1.86324e-20	1.13786e-18	up
IGF2BP3	115.147	2.45911	0.265526	9.26128	2.02e-20	1.2289e-18	up
CCDC28B	56.0687	2.13476	0.230514	9.26085	2.02806e-20	1.22913e-18	up
KCNB1	23.9576	-4.49438	0.486026	-9.2472	2.30449e-20	1.39139e-18	down
MAGT1	1029.17	-1.30685	0.141446	-9.23926	2.48214e-20	1.49302e-18	down
CDK18	562.418	1.68255	0.182203	9.23448	2.59536e-20	1.55527e-18	up
UBE2C	74.4074	2.9654	0.321281	9.22991	2.70858e-20	1.61706e-18	up
TGIF2	328.726	1.14873	0.124501	9.22663	2.79272e-20	1.6611e-18	up
FRMPD1	156.535	3.4247	0.371607	9.21591	3.08648e-20	1.82903e-18	up
GALK2	183.923	-1.303	0.141442	-9.21222	3.19456e-20	1.88608e-18	down
RXYLT1	99.5282	-1.07922	0.117257	-9.20388	3.45237e-20	2.03081e-18	down
HLA-DMA	630.012	1.86437	0.202697	9.19783	3.65261e-20	2.14073e-18	up
IGFBP1	22165.6	2.85108	0.310015	9.19658	3.69529e-20	2.15743e-18	up
HYOU1	1785.42	-1.97896	0.215193	-9.19621	3.70808e-20	2.15743e-18	down
IL13RA1	1626.63	-1.01904	0.110831	-9.1945	3.76738e-20	2.18399e-18	down
ANXA13	297.71	3.13106	0.340707	9.18989	3.93245e-20	2.27145e-18	up
PDIA4	2746.39	-1.66816	0.181626	-9.1846	4.13054e-20	2.36877e-18	down
CDH6	540.592	2.86706	0.312158	9.18465	4.12878e-20	2.36877e-18	up
CD24	1483.07	1.94641	0.212207	9.17224	4.633e-20	2.64743e-18	up
E2F1	71.7217	2.74567	0.299692	9.16165	5.11098e-20	2.91016e-18	up
DNAJB11	657.409	-1.31961	0.14423	-9.14938	5.72586e-20	3.24872e-18	down
HLA-DPB1	1745.14	2.07809	0.227606	9.13022	6.83591e-20	3.86483e-18	up
CMTM3	410.337	1.76407	0.193281	9.12697	7.04411e-20	3.96851e-18	up
ATPSCKMT	88.9949	-1.26404	0.138706	-9.11308	8.0077e-20	4.44872e-18	down
ASXL3	7.14868	-2.803	0.30757	-9.11338	7.9854e-20	4.44872e-18	down
PDK1	132.886	-1.97607	0.216959	-9.10804	8.38846e-20	4.64413e-18	down
ADAMTS16	82.4768	3.87368	0.425378	9.10643	8.51404e-20	4.6974e-18	up
CHIT1	271.175	5.58577	0.613466	9.10527	8.6053e-20	4.73144e-18	up
OPTN	1480.04	1.01428	0.111455	9.10035	9.004e-20	4.9337e-18	up
AMDHD2	340.131	1.46496	0.161029	9.09748	9.24499e-20	5.04846e-18	up
DBNDD1	383.161	3.30007	0.362783	9.09654	9.32552e-20	5.07511e-18	up
ABCC3	1093.92	-1.61936	0.178048	-9.09508	9.4517e-20	5.12634e-18	down
DMKN	127.002	2.52953	0.278214	9.09205	9.71861e-20	5.2533e-18	up
SEC14L4	89.0111	-2.55815	0.281618	-9.08374	1.04903e-19	5.65136e-18	down
CCPG1	526.152	-1.4751	0.162995	-9.04996	1.43019e-19	7.65318e-18	down
LRRC2	82.7972	-1.57187	0.173817	-9.04326	1.52064e-19	8.11009e-18	down
CFAP74	2.7887	-3.96244	0.438513	-9.03609	1.6238e-19	8.63151e-18	down
FBXO7	1720.3	1.08513	0.120102	9.03504	1.6394e-19	8.68556e-18	up
CCNB1	124.005	2.3925	0.264847	9.03352	1.66238e-19	8.77825e-18	up
DUSP8	462.002	2.81057	0.31132	9.02789	1.75012e-19	9.21116e-18	up
EXPH5	23.0737	-3.00918	0.333466	-9.02395	1.81425e-19	9.51738e-18	down
USP43	59.6701	-2.4213	0.268611	-9.01417	1.98364e-19	1.0372e-17	down
GOLIM4	680.782	-1.43008	0.158669	-9.013	2.005e-19	1.04495e-17	down
PLA2G7	444.367	2.2105	0.245307	9.01116	2.03889e-19	1.05916e-17	up
PTCD2	89.7593	-1.23889	0.137524	-9.00852	2.0886e-19	1.08148e-17	down
HBS1L	386.619	-1.08797	0.120788	-9.00723	2.11334e-19	1.09076e-17	down
IDH1	1744.55	-1.4453	0.160573	-9.00088	2.23911e-19	1.15195e-17	down
S1PR2	218.64	1.58722	0.176412	8.99727	2.31409e-19	1.18671e-17	up
MSI1	75.0925	3.18348	0.354176	8.98843	2.50779e-19	1.28193e-17	up
FIGNL2	90.4756	2.12665	0.23666	8.9861	2.56167e-19	1.30531e-17	up
FASN	2841	-2.74275	0.306133	-8.95936	3.26578e-19	1.65881e-17	down
MYRIP	120.651	-2.70049	0.30147	-8.95775	3.31368e-19	1.67781e-17	down
MARCKS	1589.34	1.69085	0.188928	8.94972	3.56399e-19	1.79886e-17	up
RCC2	668.61	1.18137	0.132006	8.94934	3.57608e-19	1.79928e-17	up
DNAH5	58.4165	-3.83668	0.428857	-8.94628	3.67664e-19	1.84408e-17	down
DYRK1B	212.858	1.79358	0.200727	8.93538	4.05772e-19	2.02886e-17	up
IGFLR1	165.61	-1.70064	0.190507	-8.92694	4.37946e-19	2.18291e-17	down
BEX3	823.763	1.27741	0.143166	8.92259	4.55523e-19	2.25646e-17	up
ABHD6	384.305	-1.48887	0.166863	-8.92274	4.54908e-19	2.25646e-17	down
SLC6A13	39.2407	-3.40559	0.382081	-8.91328	4.95462e-19	2.4392e-17	down
GFUS	499.491	-1.22154	0.137336	-8.89453	5.86671e-19	2.87937e-17	down
PDE7B	50.6871	-1.64538	0.185174	-8.88557	6.35936e-19	3.11161e-17	down
PDF	160.186	-1.00529	0.113155	-8.88422	6.43712e-19	3.14006e-17	down
SDCBP2	156.681	2.18765	0.246271	8.88308	6.50316e-19	3.16263e-17	up
NTS	73.8369	3.43219	0.386599	8.8779	6.8132e-19	3.29339e-17	up
ZWINT	109.939	2.25061	0.253541	8.87669	6.88824e-19	3.31963e-17	up
NRSN2	277.661	1.75362	0.19758	8.87551	6.96131e-19	3.34477e-17	up
PCSK9	398.078	-2.40503	0.271	-8.87465	7.01512e-19	3.36053e-17	down
CYBA	2001.68	1.95649	0.220651	8.86691	7.52052e-19	3.59189e-17	up
CADPS2	225.528	-1.46048	0.165011	-8.85079	8.68995e-19	4.12579e-17	down
ACOT6	10.0038	-2.08918	0.236382	-8.83813	9.733e-19	4.59375e-17	down
MOGAT3	206.322	2.32229	0.262769	8.83776	9.76567e-19	4.59561e-17	up
CD83	311.334	3.13737	0.355456	8.82634	1.0816e-18	5.07494e-17	up
MTFR1	249.423	-1.19496	0.135424	-8.82383	1.1061e-18	5.17474e-17	down
RET	7.65741	-3.28664	0.372543	-8.82217	1.12261e-18	5.23667e-17	down
FGA	136053	-1.99669	0.226349	-8.82131	1.13133e-18	5.26199e-17	down
STEAP3	1187.07	-1.85832	0.210727	-8.81862	1.15876e-18	5.37095e-17	down
CYP17A1	8.6237	-2.77835	0.315064	-8.81836	1.16147e-18	5.37095e-17	down
NOS1AP	41.6244	-2.48017	0.2816	-8.80742	1.28055e-18	5.90454e-17	down
MMAA	232.957	-1.06509	0.12097	-8.8046	1.31325e-18	6.03793e-17	down
COL16A1	687.845	2.46839	0.280405	8.80298	1.33235e-18	6.10817e-17	up
MTHFS	370.329	-1.38864	0.157876	-8.7958	1.42034e-18	6.49297e-17	down
TSTD1	320.939	1.71966	0.195536	8.79461	1.43551e-18	6.54364e-17	up
APLNR	713.776	2.40826	0.273865	8.79359	1.44856e-18	6.58436e-17	up
ST20-MTHFS	317.818	-1.32123	0.150389	-8.78541	1.55795e-18	7.04158e-17	down
OASL	332.848	2.91651	0.332048	8.7834	1.58601e-18	7.14821e-17	up
PPM1L	134.374	-1.71431	0.195295	-8.77804	1.66347e-18	7.47626e-17	down
B3GAT1	11.7223	-3.56896	0.406939	-8.77025	1.78265e-18	7.98946e-17	down
CCNB2	67.589	2.96197	0.337863	8.7668	1.83811e-18	8.21501e-17	up
CPXM1	216.784	2.64844	0.302144	8.76551	1.85931e-18	8.28662e-17	up
PPIL1	168.168	-1.20837	0.137906	-8.76226	1.91374e-18	8.50549e-17	down
UNC93A	412.307	3.1226	0.356558	8.75763	1.99395e-18	8.83743e-17	up
MTO1	249.822	-1.11982	0.127884	-8.7565	2.01413e-18	8.90221e-17	down
GNE	775.454	-1.90724	0.217852	-8.75472	2.04613e-18	9.01876e-17	down
PRC1	160.306	2.23671	0.255922	8.73978	2.33561e-18	1.02664e-16	up
IFRD2	355.843	-1.18676	0.13584	-8.73644	2.40564e-18	1.05453e-16	down
AR	621.415	-2.21775	0.253874	-8.73564	2.42273e-18	1.05912e-16	down
PDE4DIP	300.978	-1.76466	0.202245	-8.72537	2.6532e-18	1.15671e-16	down
ADAMTS7	149.123	2.19296	0.251615	8.71553	2.89395e-18	1.25824e-16	up
LY75-CD302	733.475	-1.90241	0.218307	-8.71437	2.92373e-18	1.26774e-16	down
TRNP1	340.235	2.06349	0.236893	8.71064	3.02161e-18	1.30664e-16	up
FMO1	101.292	4.32723	0.496821	8.70984	3.04316e-18	1.31241e-16	up
NFKBIE	261.557	1.64231	0.188595	8.70813	3.08939e-18	1.32877e-16	up
SLC46A3	287.518	-2.02676	0.23297	-8.69966	3.32886e-18	1.42793e-16	down
SEPTIN6	618.714	1.03032	0.118508	8.69405	3.49731e-18	1.49618e-16	up
ITM2C	966.162	1.20338	0.138731	8.67416	4.16629e-18	1.77533e-16	up
RAP1GDS1	210.654	-1.05345	0.121566	-8.66567	4.48873e-18	1.90503e-16	down
PLD4	68.9835	2.74099	0.316446	8.66177	4.64486e-18	1.96608e-16	up
PDP2	111.398	-1.66288	0.192128	-8.6551	4.92486e-18	2.07363e-16	down
CYGB	236.773	1.88116	0.217443	8.65128	5.09262e-18	2.13863e-16	up
AGL	483.299	-1.92973	0.223224	-8.64481	5.38927e-18	2.25728e-16	down
ATP6V0D2	57.508	4.10905	0.476034	8.63184	6.03705e-18	2.522e-16	up
FOXP3	266.09	3.39799	0.393754	8.62974	6.14917e-18	2.56215e-16	up
RHOC	1284.49	1.14763	0.133029	8.62686	6.30585e-18	2.62061e-16	up
KCNAB1	336.131	-1.35115	0.156869	-8.61326	7.10095e-18	2.93579e-16	down
SHMT2	1149	-1.1572	0.134475	-8.60534	7.60935e-18	3.12981e-16	down
COL3A1	32497.1	2.36685	0.275109	8.60331	7.74497e-18	3.17743e-16	up
GRIA3	14.8394	-2.20529	0.256452	-8.59922	8.02613e-18	3.28435e-16	down
RRM2	257.405	2.55668	0.297615	8.59056	8.6547e-18	3.53253e-16	up
RGS10	127.318	1.8905	0.220211	8.58495	9.08746e-18	3.69973e-16	up
MOB3B	213.849	1.75859	0.204868	8.58401	9.16214e-18	3.72067e-16	up
PTK7	335.464	2.3762	0.276839	8.58332	9.21711e-18	3.73351e-16	up
CLRN3	8.19501	-4.61323	0.538322	-8.56965	1.03801e-17	4.19398e-16	down
LIG1	258.468	1.35202	0.157887	8.56322	1.0976e-17	4.42357e-16	up
TUSC3	271.682	1.38866	0.162226	8.56002	1.12846e-17	4.53652e-16	up
CAMK2B	8.48615	-2.91912	0.341116	-8.55754	1.15299e-17	4.6235e-16	down
TMTC1	39.8843	-2.42236	0.283326	-8.54971	1.23399e-17	4.93598e-16	down
MCHR1	13.6156	-2.45887	0.287628	-8.54877	1.24406e-17	4.96383e-16	down
F9	2965.42	-1.78466	0.208805	-8.54701	1.26316e-17	5.02751e-16	down
TLCD5	82.034	1.9152	0.224162	8.54382	1.29853e-17	5.15547e-16	up
TOP2A	341.149	2.57549	0.301512	8.54193	1.32002e-17	5.22779e-16	up
TREM2	171.337	2.64163	0.309413	8.53755	1.37093e-17	5.41602e-16	up
CSRP2	112.822	-1.37852	0.161539	-8.53366	1.41783e-17	5.58751e-16	down
FGL1	18671.8	-1.80371	0.211384	-8.53284	1.42797e-17	5.61362e-16	down
CYP3A7	11272.5	2.96289	0.34745	8.52755	1.49479e-17	5.86191e-16	up
RIPK3	104.719	1.49534	0.17554	8.51851	1.61622e-17	6.30721e-16	up
TSPAN4	589.709	1.33349	0.156558	8.51752	1.63004e-17	6.34565e-16	up
IDE	354.188	-1.42175	0.167024	-8.51226	1.70568e-17	6.62402e-16	down
CLEC10A	110.425	2.07694	0.244096	8.5087	1.759e-17	6.79806e-16	up
FBLN7	134.922	1.73848	0.204454	8.50303	1.84701e-17	7.121e-16	up
SOX4	674.165	2.22045	0.261727	8.48385	2.17868e-17	8.37953e-16	up
AOX1	2968.48	-4.1533	0.489605	-8.48296	2.19536e-17	8.42342e-16	down
FICD	62.8002	-2.09018	0.246415	-8.48235	2.20681e-17	8.44713e-16	down
GPR180	115.752	-1.90625	0.224793	-8.48005	2.25097e-17	8.59558e-16	down
DCLRE1A	97.5986	-1.40201	0.16552	-8.47035	2.44653e-17	9.32012e-16	down
UGGT1	700.013	-1.31978	0.155876	-8.46682	2.5219e-17	9.5665e-16	down
CD302	723.127	-1.95507	0.230912	-8.46676	2.52316e-17	9.5665e-16	down
CDC20	82.309	2.93378	0.346612	8.46417	2.57973e-17	9.75785e-16	up
LY9	48.7385	3.04658	0.360289	8.45592	2.76893e-17	1.04242e-15	up
GSTP1	1098.24	1.70811	0.202033	8.45461	2.80023e-17	1.05173e-15	up
HKDC1	696.061	2.3766	0.281161	8.45281	2.84373e-17	1.06556e-15	up
PNMA6A	232.562	1.82427	0.215954	8.44746	2.97716e-17	1.11036e-15	up
FXN	159.943	-1.18259	0.140019	-8.44595	3.0157e-17	1.12212e-15	down
ZFP1	70.1464	-1.46115	0.173023	-8.44488	3.04355e-17	1.12986e-15	down
ZC3H13	1086.39	-1.52936	0.181168	-8.44168	3.12812e-17	1.15844e-15	down
MME	78.9551	-3.78994	0.448969	-8.44142	3.13502e-17	1.15844e-15	down
KIAA1522	1207.62	1.61632	0.191501	8.44024	3.16684e-17	1.1675e-15	up
ELOVL6	473.879	-2.06192	0.244589	-8.43015	3.45209e-17	1.26973e-15	down
CD1C	42.4176	3.00653	0.356677	8.42927	3.47818e-17	1.2764e-15	up
NCK2	477.287	1.1983	0.142197	8.42701	3.54609e-17	1.29538e-15	up
EMP2	613.475	-1.27992	0.152009	-8.42003	3.76384e-17	1.37179e-15	down
APCS	6454.55	-1.77013	0.210511	-8.40875	4.14387e-17	1.50686e-15	down
GFM1	514.491	-1.17968	0.140303	-8.40812	4.16622e-17	1.51155e-15	down
IMPA2	256.89	-1.43759	0.171012	-8.40639	4.22834e-17	1.53062e-15	down
SNTB1	1149.41	-1.501	0.178592	-8.40463	4.2921e-17	1.55019e-15	down
WNK4	178.224	3.34874	0.398637	8.40048	4.44655e-17	1.59876e-15	up
CRMP1	51.4298	1.95297	0.232916	8.38485	5.079e-17	1.82206e-15	up
DEPDC1B	49.1091	2.66186	0.317472	8.38455	5.09194e-17	1.82262e-15	up
RTN4RL1	41.7182	-2.18011	0.260078	-8.3825	5.18164e-17	1.85059e-15	down
C9	4440.12	-2.97316	0.355301	-8.36802	5.85967e-17	2.08344e-15	down
GMPPB	322.128	-1.28055	0.153051	-8.36682	5.91923e-17	2.09995e-15	down
MYLK	894.366	-1.74701	0.208987	-8.35943	6.3024e-17	2.23094e-15	down
LRG1	4081.74	-2.99116	0.357854	-8.3586	6.34669e-17	2.24166e-15	down
SS18L1	355.262	-1.42541	0.170884	-8.34135	7.34484e-17	2.58849e-15	down
PLAU	170.767	2.2151	0.265734	8.33578	7.69893e-17	2.70732e-15	up
EPCAM	631.44	2.4463	0.293696	8.32939	8.12616e-17	2.84505e-15	up
SCAMP5	235.297	2.07339	0.249037	8.32561	8.38979e-17	2.93093e-15	up
EEF2K	267.105	-1.0553	0.126787	-8.32341	8.5466e-17	2.97921e-15	down
HPX	18595.3	-1.9096	0.229722	-8.31266	9.35768e-17	3.24778e-15	down
KIFC1	81.1452	2.47834	0.298235	8.31001	9.56951e-17	3.31411e-15	up
DBN1	457.018	2.08967	0.251547	8.3073	9.79076e-17	3.37612e-15	up
CANX	6239.22	-1.03187	0.124234	-8.30585	9.91048e-17	3.41006e-15	down
PLEK2	46.5819	-1.7523	0.211153	-8.29871	1.05251e-16	3.60602e-15	down
GPR155	129.072	-1.32873	0.160167	-8.29594	1.07732e-16	3.68313e-15	down
PYCR3	104.068	-1.09549	0.132136	-8.29062	1.1266e-16	3.8434e-15	down
MYRF	1256.28	1.93563	0.233652	8.28425	1.1886e-16	4.0463e-15	up
MOGAT2	217.058	-2.73442	0.330419	-8.27562	1.27792e-16	4.34112e-15	down
SPINT2	517.556	1.91645	0.231675	8.27215	1.3157e-16	4.44903e-15	up
FST	2157.53	2.66608	0.322305	8.27193	1.31802e-16	4.44903e-15	up
CD163L1	216.147	2.17524	0.262961	8.2721	1.31618e-16	4.44903e-15	up
HPS5	425.342	-1.87224	0.226442	-8.26807	1.3614e-16	4.58576e-15	down
CPB2	4898.07	-1.502	0.181708	-8.26601	1.38513e-16	4.6559e-15	down
FGFR2	1634.25	1.47547	0.178508	8.26559	1.39008e-16	4.66273e-15	up
CLEC11A	261.355	2.05307	0.248412	8.26478	1.39954e-16	4.68465e-15	up
PIR	61.7966	-1.54561	0.187029	-8.26404	1.40823e-16	4.7039e-15	down
MMP11	660.857	2.84491	0.344515	8.25771	1.48499e-16	4.94997e-15	up
SEL1L	1781.96	-1.43792	0.174186	-8.25511	1.51759e-16	5.04811e-15	down
RMI2	46.672	2.77266	0.335924	8.25383	1.53392e-16	5.09186e-15	up
FREM1	126.671	2.16516	0.262587	8.24548	1.64505e-16	5.44943e-15	up
RGL2	862.377	1.25702	0.152522	8.24156	1.69981e-16	5.61919e-15	up
RAB34	238.655	1.49505	0.181499	8.23726	1.76197e-16	5.8127e-15	up
SEC61A2	112.153	-1.07241	0.130288	-8.23105	1.85579e-16	6.1096e-15	down
AURKB	58.2465	2.74394	0.33354	8.22672	1.92413e-16	6.32157e-15	up
SGCE	538.195	1.02453	0.12469	8.21664	2.0929e-16	6.86197e-15	up
KIF4A	62.3111	2.58549	0.315093	8.20548	2.29679e-16	7.4944e-15	up
CFI	4624.11	-1.1681	0.142359	-8.20532	2.29984e-16	7.4944e-15	down
MAOA	1224.98	-1.33842	0.163122	-8.20505	2.30498e-16	7.49588e-15	down
GFPT1	714.551	-1.30896	0.159693	-8.19673	2.47013e-16	8.00042e-15	down
RDH11	1144.6	-1.25889	0.153608	-8.19548	2.49588e-16	8.0675e-15	down
NTN4	275.252	-1.54024	0.188148	-8.18632	2.69345e-16	8.65605e-15	down
ST3GAL6	327.681	-2.058	0.251844	-8.17173	3.04e-16	9.72801e-15	down
LSP1	489.473	1.92141	0.235126	8.17183	3.0374e-16	9.72801e-15	up
TPMT	440.57	-1.10238	0.134936	-8.16967	3.09234e-16	9.87573e-15	down
NTAN1	373.443	1.14662	0.140401	8.16676	3.16781e-16	1.00966e-14	up
LRRC31	146.371	2.55518	0.312966	8.1644	3.23044e-16	1.02758e-14	up
THY1	737.678	2.4726	0.303445	8.14841	3.68734e-16	1.16826e-14	up
DAB2	1091.63	1.08626	0.133326	8.14737	3.71939e-16	1.17609e-14	up
ERO1B	260.769	-1.49623	0.18373	-8.14361	3.83673e-16	1.2108e-14	down
POLR3G	18.6697	-1.62715	0.19993	-8.1386	3.99876e-16	1.25945e-14	down
COL1A2	16046.4	2.36889	0.291164	8.13594	4.08758e-16	1.2849e-14	up
HLA-DRB1	2258.66	2.23113	0.274265	8.13495	4.12118e-16	1.29292e-14	up
SIGLEC15	52.1621	3.41245	0.419597	8.13269	4.19869e-16	1.31466e-14	up
EDEM1	1290.09	-1.31245	0.161397	-8.13181	4.22942e-16	1.32169e-14	down
MARVELD3	239.544	1.52634	0.187864	8.12467	4.48577e-16	1.39907e-14	up
PLXNC1	462.954	1.70567	0.209957	8.1239	4.5143e-16	1.40523e-14	up
SH3RF2	59.5538	-2.26294	0.278676	-8.12035	4.64834e-16	1.44414e-14	down
ACAT2	677.693	-1.32809	0.163652	-8.11534	4.8443e-16	1.4992e-14	down
PTTG1	72.3588	2.5725	0.31712	8.11207	4.97629e-16	1.53708e-14	up
SLC35B4	280.767	-1.05598	0.130233	-8.10843	5.12793e-16	1.58086e-14	down
HLA-DRA	6189.42	1.87239	0.230983	8.10617	5.22391e-16	1.60736e-14	up
CHI3L1	119.147	-3.60811	0.445204	-8.1044	5.30045e-16	1.62778e-14	down
SERPINA1	194255	-1.59496	0.196845	-8.10264	5.37803e-16	1.64844e-14	down
RAB7B	98.333	2.55811	0.315849	8.09916	5.53412e-16	1.69304e-14	up
DTD2	94.5728	-1.0537	0.130169	-8.09489	5.73178e-16	1.75016e-14	down
XPNPEP3	173.236	-1.06189	0.131217	-8.09263	5.83879e-16	1.77944e-14	down
EVC	533.141	1.51656	0.187416	8.09195	5.87185e-16	1.78612e-14	up
CAMK1D	234.768	-1.32316	0.163646	-8.08549	6.19147e-16	1.87976e-14	down
SAR1B	1136.26	-1.22067	0.15105	-8.08123	6.41176e-16	1.93928e-14	down
TMEM98	309.23	1.42684	0.176998	8.0613	7.54885e-16	2.2789e-14	up
ADK	477.328	-1.23382	0.15306	-8.06105	7.56391e-16	2.27915e-14	down
VSIG10L	123.9	1.61185	0.199969	8.06047	7.60012e-16	2.28575e-14	up
MELK	48.262	2.38904	0.296401	8.06018	7.61849e-16	2.28698e-14	up
SLC31A1	1070.4	-1.43313	0.177824	-8.05923	7.67743e-16	2.30035e-14	down
CALCOCO1	1018.25	1.07833	0.133808	8.05877	7.70636e-16	2.30471e-14	up
CTBS	255.295	-1.60791	0.199592	-8.05598	7.88443e-16	2.35114e-14	down
FKBP5	1528.14	-2.5027	0.311181	-8.04257	8.79721e-16	2.61627e-14	down
SERP1	1371.66	-1.49706	0.186153	-8.04206	8.83396e-16	2.62233e-14	down
SLC25A38	252.871	-1.04875	0.130446	-8.0397	9.00592e-16	2.66842e-14	down
PCOLCE2	43.2411	-2.68223	0.333663	-8.03875	9.07601e-16	2.68422e-14	down
SPR	337.91	-1.06395	0.132371	-8.03766	9.1574e-16	2.69831e-14	down
CDCA5	66.6831	2.29	0.285443	8.0226	1.03529e-15	3.04498e-14	up
HSP90B1	7956.77	-1.16225	0.144886	-8.02177	1.04228e-15	3.05992e-14	down
KIF23	67.9379	2.3144	0.288572	8.02019	1.05579e-15	3.09389e-14	up
MAPRE3	117.964	-1.19046	0.148536	-8.01463	1.10469e-15	3.23126e-14	down
C6	4285.07	-1.80823	0.225677	-8.01247	1.12426e-15	3.2825e-14	down
SDF2L1	222.718	-1.9925	0.248765	-8.00956	1.15123e-15	3.35515e-14	down
RHBDF1	265.248	1.55292	0.193904	8.00869	1.15939e-15	3.37277e-14	up
APBB1IP	326.355	-1.39976	0.174888	-8.00372	1.20712e-15	3.49891e-14	down
MKI67	339.207	2.43961	0.30523	7.9927	1.32012e-15	3.80575e-14	up
KBTBD6	67.8105	-1.36244	0.170547	-7.98867	1.36403e-15	3.91823e-14	down
NLRP6	16.0926	-2.86356	0.358846	-7.97991	1.46434e-15	4.19133e-14	down
IDH2	2226.54	-1.27707	0.160047	-7.97934	1.47123e-15	4.20353e-14	down
COL9A2	111.486	2.69132	0.33742	7.97617	1.50949e-15	4.30514e-14	up
SGK2	417.528	-1.69693	0.212774	-7.97528	1.52031e-15	4.32827e-14	down
FABP3	152.994	1.88367	0.236903	7.95124	1.84652e-15	5.23835e-14	up
COG3	534.95	-1.19114	0.149814	-7.95078	1.85339e-15	5.24855e-14	down
SLC16A12	144.501	2.77378	0.349032	7.94706	1.90994e-15	5.39354e-14	up
SDHAF3	67.8155	-1.30354	0.16403	-7.94697	1.91133e-15	5.39354e-14	down
ENO3	1913.37	2.02381	0.254686	7.94629	1.92179e-15	5.41349e-14	up
NCAPH	60.1432	2.20112	0.277163	7.9416	1.99592e-15	5.61244e-14	up
TFB2M	194.263	-1.10574	0.139258	-7.94026	2.01765e-15	5.66258e-14	down
SGIP1	111.101	2.74803	0.346096	7.94006	2.02083e-15	5.66258e-14	up
SC5D	1094.88	-1.92866	0.243059	-7.93495	2.10576e-15	5.87996e-14	down
CD37	253.828	1.81192	0.228484	7.93018	2.18829e-15	6.09976e-14	up
TTPA	472.342	-2.42871	0.306274	-7.92985	2.1941e-15	6.10532e-14	down
GPR153	142.409	-1.72115	0.217185	-7.92482	2.28472e-15	6.34645e-14	down
ABAT	4355.16	-1.45512	0.183638	-7.92387	2.30234e-15	6.37327e-14	down
CCL3	245.884	3.28266	0.414663	7.91644	2.44404e-15	6.74218e-14	up
ANXA2	3729.08	1.37913	0.174283	7.91314	2.5098e-15	6.91166e-14	up
TROAP	67.2566	2.8745	0.363293	7.91234	2.52605e-15	6.94446e-14	up
ENPEP	608.86	-1.18494	0.149839	-7.90808	2.61393e-15	7.17373e-14	down
TMSB10	4328.39	1.56956	0.198503	7.907	2.63664e-15	7.22368e-14	up
LGALS3BP	3767.42	1.76959	0.223815	7.90646	2.64805e-15	7.24252e-14	up
WDR3	206.824	-1.30665	0.16528	-7.90568	2.66483e-15	7.27598e-14	down
MSMO1	1561.09	-2.44391	0.309236	-7.90306	2.72148e-15	7.418e-14	down
ANO4	90.6576	2.59513	0.328643	7.89651	2.86817e-15	7.80454e-14	up
STEAP4	551.591	-2.24919	0.284899	-7.89469	2.91043e-15	7.90609e-14	down
MFAP4	985.441	2.28706	0.289772	7.89262	2.95901e-15	8.02444e-14	up
PIK3R1	1161.96	-1.74593	0.221372	-7.88684	3.09938e-15	8.39088e-14	down
NMT2	328.645	-1.02716	0.130277	-7.88439	3.16069e-15	8.5424e-14	down
LOXL1	167.589	2.47163	0.313547	7.88283	3.20055e-15	8.63554e-14	up
ANKRD35	7.81516	-2.49974	0.317215	-7.88026	3.26697e-15	8.79992e-14	down
FOXM1	145.232	1.9914	0.252782	7.87791	3.32893e-15	8.95175e-14	up
PDGFA	292.086	2.21921	0.281822	7.8745	3.42095e-15	9.18376e-14	up
CYP3A7-CYP3A51P	7445.89	2.83246	0.360136	7.86497	3.69179e-15	9.87771e-14	up
DACT3	87.8681	1.9158	0.243777	7.85885	3.87682e-15	1.03554e-13	up
RASSF3	362.434	1.20574	0.153474	7.85631	3.95611e-15	1.05496e-13	up
C8A	2933.69	-1.4682	0.18689	-7.856	3.96606e-15	1.05586e-13	down
VAT1L	89.7103	2.41349	0.307336	7.85293	4.06413e-15	1.08017e-13	up
ETV4	91.0359	2.88031	0.366828	7.85192	4.097e-15	1.0871e-13	up
SELENBP1	1428.78	-1.52943	0.194984	-7.84386	4.36917e-15	1.1574e-13	down
HJURP	63.3685	2.71231	0.346171	7.83519	4.68143e-15	1.23806e-13	up
CCDC3	677.37	1.36167	0.173956	7.8277	4.96857e-15	1.31183e-13	up
VANGL2	66.5153	2.70473	0.345729	7.82326	5.1472e-15	1.35453e-13	up
ACOT4	97.6579	-1.33916	0.171228	-7.82094	5.24287e-15	1.37744e-13	down
APOM	2961.62	1.69313	0.21657	7.81794	5.36962e-15	1.40843e-13	up
MTRR	381.932	-1.09776	0.140469	-7.81496	5.49815e-15	1.43978e-13	down
CCL18	150.186	3.19629	0.409181	7.81143	5.65406e-15	1.47818e-13	up
PNPLA3	175.782	-2.19546	0.281082	-7.81074	5.68511e-15	1.48388e-13	down
PKMYT1	56.0676	2.12498	0.272183	7.80718	5.84833e-15	1.524e-13	up
OSBPL7	110.539	1.81673	0.232781	7.80447	5.97521e-15	1.55453e-13	up
GFRA1	387.639	-1.87071	0.239738	-7.80315	6.03831e-15	1.56839e-13	down
CCL3L3	63.731	4.1499	0.533031	7.78548	6.94485e-15	1.79802e-13	up
C4BPA	5761.12	-2.24686	0.28862	-7.78484	6.98001e-15	1.8042e-13	down
EMID1	148.347	1.58404	0.203699	7.77636	7.4643e-15	1.92317e-13	up
ZFAND4	81.461	-1.15655	0.148742	-7.77559	7.50954e-15	1.93171e-13	down
ADRA1A	347.254	-3.7575	0.483698	-7.76827	7.95653e-15	2.04341e-13	down
FABP5	178.759	2.33029	0.30006	7.76609	8.09484e-15	2.0756e-13	up
CRACD	110.254	2.41105	0.31061	7.76229	8.34083e-15	2.13184e-13	up
ETV1	56.9601	-1.77699	0.228939	-7.76186	8.36897e-15	2.13562e-13	down
OLFML3	432.601	1.47149	0.189693	7.75722	8.68091e-15	2.2117e-13	up
LTB	118.841	2.39269	0.308605	7.75322	8.95884e-15	2.27888e-13	up
DDR1	652.223	1.96428	0.253429	7.75083	9.12921e-15	2.31485e-13	up
COL1A1	32879.4	2.52895	0.326303	7.75032	9.16594e-15	2.32049e-13	up
CCNA2	117.781	2.23505	0.288462	7.74819	9.32144e-15	2.35613e-13	up
CPZ	190.766	2.4409	0.315041	7.74789	9.34284e-15	2.35781e-13	up
HDAC5	706.332	1.15397	0.149029	7.74328	9.68823e-15	2.44113e-13	up
TMEM8B	217.456	1.33251	0.172095	7.74284	9.72178e-15	2.44573e-13	up
S100A14	215.298	2.43331	0.314308	7.74178	9.80377e-15	2.46249e-13	up
MAP1LC3A	376.416	1.55185	0.200711	7.73176	1.06071e-14	2.66008e-13	up
BUB1B	54.4843	2.29214	0.296476	7.7313	1.06457e-14	2.66559e-13	up
LOXL2	333.146	1.8015	0.233041	7.7304	1.07206e-14	2.68016e-13	up
GTSE1	64.8567	2.18897	0.283184	7.72985	1.07676e-14	2.68771e-13	up
BCO2	119.261	-3.08528	0.399243	-7.72781	1.09416e-14	2.72688e-13	down
SNAP25	170.54	2.41933	0.313228	7.72386	1.12855e-14	2.80822e-13	up
KMT5C	117.825	1.72223	0.223099	7.71956	1.16733e-14	2.8957e-13	up
C4BPB	1183.7	-1.70348	0.220707	-7.71831	1.17884e-14	2.91973e-13	down
CD300LF	75.8367	1.84025	0.238451	7.71754	1.18599e-14	2.92836e-13	up
ACSL5	951.39	-1.47678	0.191349	-7.71769	1.18452e-14	2.92836e-13	down
ZSWIM4	149.855	1.85905	0.240972	7.71477	1.21199e-14	2.98795e-13	up
DAPK1	1858.98	1.16558	0.151092	7.71439	1.21562e-14	2.99229e-13	up
SLC25A43	112.505	-1.08015	0.140022	-7.71414	1.21798e-14	2.9935e-13	down
TMEM51	157.435	1.71522	0.222372	7.71329	1.22611e-14	3.00887e-13	up
MPV17L2	75.9397	-1.48223	0.192175	-7.71293	1.22958e-14	3.01275e-13	down
MEIS2	100.15	-1.22622	0.159007	-7.71171	1.24142e-14	3.03247e-13	down
ANKRD1	416.657	4.09395	0.531096	7.7085	1.27303e-14	3.10022e-13	up
CA12	260.736	2.79789	0.363261	7.70216	1.33785e-14	3.25314e-13	up
SLC51B	110.575	2.7062	0.351529	7.69837	1.37817e-14	3.34608e-13	up
LY86	117.144	1.72266	0.224071	7.68799	1.49464e-14	3.62336e-13	up
ITGAX	835.331	1.88025	0.244764	7.68188	1.56775e-14	3.78913e-13	up
CCL4L2	133.171	3.59613	0.468177	7.68115	1.57672e-14	3.80506e-13	up
IGFBP3	6698.18	1.30249	0.169687	7.67586	1.64307e-14	3.9592e-13	up
SPIB	41.426	3.948	0.514713	7.6703	1.71594e-14	4.12859e-13	up
ARID3A	321.823	1.83683	0.239709	7.66275	1.8199e-14	4.36558e-13	up
TTYH2	106.261	1.53237	0.20002	7.66107	1.84388e-14	4.41648e-13	up
MROH7	63.4039	2.77661	0.36262	7.65709	1.90194e-14	4.54873e-13	up
MDFI	90.8376	2.63651	0.344356	7.65636	1.91276e-14	4.56778e-13	up
MYBL2	111.85	2.78284	0.364496	7.63475	2.26254e-14	5.38699e-13	up
SPP1	2498.1	2.4287	0.318272	7.63089	2.33131e-14	5.54249e-13	up
TRPM2	97.4775	1.8034	0.236386	7.62904	2.365e-14	5.61425e-13	up
MCC	341.169	-1.74279	0.228681	-7.62107	2.5159e-14	5.96363e-13	down
MID1	437.068	1.3145	0.172508	7.61993	2.53822e-14	6.00762e-13	up
TRMT10A	61.2992	-1.14439	0.150219	-7.61816	2.57314e-14	6.08128e-13	down
USH2A	26.3371	-2.88983	0.379486	-7.61512	2.63438e-14	6.21682e-13	down
MCRIP1	693.053	1.33277	0.175025	7.61477	2.64171e-14	6.22495e-13	up
SLC15A3	523.751	1.5823	0.207832	7.61337	2.67037e-14	6.28323e-13	up
SERPINE2	376.896	1.83225	0.240907	7.60563	2.83527e-14	6.66142e-13	up
ALKBH2	96.1486	-1.1607	0.152632	-7.60461	2.85772e-14	6.70432e-13	down
COL5A1	3917.03	2.13285	0.280592	7.60127	2.93235e-14	6.8593e-13	up
DHRS9	72.7365	2.64024	0.347429	7.59937	2.97578e-14	6.95073e-13	up
CYP1A2	496.588	-5.9231	0.779938	-7.59432	3.09418e-14	7.21675e-13	down
SEMA3G	89.3364	2.23878	0.294805	7.5941	3.09928e-14	7.21812e-13	up
BUB1	63.9925	2.42168	0.318902	7.59381	3.10622e-14	7.22377e-13	up
SSUH2	374.673	2.72926	0.359446	7.59295	3.12695e-14	7.26142e-13	up
AKR1B10	895.196	4.16953	0.549315	7.59041	3.18886e-14	7.39447e-13	up
SAA4	1256.13	-1.99939	0.263579	-7.58555	3.31092e-14	7.66638e-13	down
CALR	8286.59	-1.14836	0.151471	-7.58138	3.41891e-14	7.90499e-13	down
LRMDA	176.137	1.2808	0.168984	7.57938	3.47221e-14	8.01664e-13	up
CTSA	3311.22	1.18401	0.156246	7.57786	3.51313e-14	8.09943e-13	up
C1RL	1799.21	-1.04318	0.13772	-7.57462	3.60173e-14	8.29176e-13	down
CD52	162.158	2.10134	0.277436	7.57415	3.61487e-14	8.31005e-13	up
LOXL4	2517.02	2.84414	0.375724	7.56976	3.73924e-14	8.57132e-13	up
FOXA1	270.527	-1.45164	0.191818	-7.56778	3.79653e-14	8.69019e-13	down
CTPS1	350.055	-1.67165	0.220936	-7.56624	3.84169e-14	8.78102e-13	down
MAN1A1	2306.61	-1.56646	0.207052	-7.56552	3.8633e-14	8.81779e-13	down
H2AJ	907.905	1.55012	0.204931	7.56413	3.90484e-14	8.89991e-13	up
C1orf54	89.9244	1.50589	0.199218	7.55898	4.06242e-14	9.23276e-13	up
KIF12	765.276	2.1153	0.279906	7.55718	4.11893e-14	9.34792e-13	up
HACL1	276.12	-1.08505	0.143621	-7.55496	4.18986e-14	9.49543e-13	down
TCEAL9	401.474	1.12907	0.149498	7.55241	4.27271e-14	9.66951e-13	up
TRIM71	59.5787	6.36569	0.843066	7.55065	4.33106e-14	9.78772e-13	up
SPARC	12937.6	1.4823	0.196358	7.54897	4.38719e-14	9.90057e-13	up
IL17RE	83.6067	2.07328	0.274894	7.54212	4.62375e-14	1.04197e-12	up
IGDCC4	62.8045	2.58656	0.342993	7.54116	4.6582e-14	1.04826e-12	up
RASL10B	29.1985	-2.10356	0.279034	-7.53872	4.74606e-14	1.06653e-12	down
GPAM	1354.57	-2.25493	0.299307	-7.53384	4.92699e-14	1.10564e-12	down
SLC12A8	99.4564	-1.66329	0.220782	-7.53363	4.93476e-14	1.10583e-12	down
TIMM8A	83.9587	-1.15794	0.153711	-7.53321	4.95064e-14	1.10784e-12	down
CTSH	1615.81	1.40167	0.186276	7.52467	5.28524e-14	1.18106e-12	up
TAX1BP3	398.261	1.41781	0.188444	7.52375	5.32263e-14	1.18776e-12	up
SPIRE2	222.054	1.50098	0.199673	7.51721	5.59554e-14	1.24692e-12	up
PAMR1	265.71	1.85359	0.246809	7.51022	5.90274e-14	1.3099e-12	up
SMAD1	202.939	-1.10934	0.147812	-7.50508	6.13921e-14	1.36049e-12	down
CLDN19	46.1926	3.44027	0.458418	7.50466	6.159e-14	1.36299e-12	up
PTPRH	661.101	1.26481	0.168695	7.49758	6.50088e-14	1.43666e-12	up
CCL23	30.4333	-1.77113	0.236355	-7.49351	6.70561e-14	1.47782e-12	down
PLD3	2841.55	1.28585	0.171614	7.4927	6.74688e-14	1.48487e-12	up
PHACTR1	111.721	1.76708	0.236173	7.48215	7.31151e-14	1.60472e-12	up
PHLDA3	105.313	2.15795	0.288447	7.48128	7.35994e-14	1.61093e-12	up
ANO5	44.6452	-2.25865	0.302144	-7.47543	7.69534e-14	1.68204e-12	down
TRIM31	106.762	4.09092	0.54747	7.47242	7.87322e-14	1.71623e-12	up
TMEM86B	770.169	1.99654	0.267305	7.46913	8.07276e-14	1.75733e-12	up
BICC1	707.146	2.21981	0.297214	7.46872	8.09789e-14	1.76041e-12	up
CUX2	247.41	-1.65255	0.221438	-7.46283	8.4685e-14	1.83848e-12	down
SLC41A2	535.44	-1.53293	0.205432	-7.46199	8.52279e-14	1.84776e-12	down
SLC1A1	324.073	-2.98725	0.401265	-7.44458	9.72547e-14	2.1028e-12	down
GRB7	227.262	1.85246	0.248915	7.44214	9.9069e-14	2.13914e-12	up
SSC5D	171.538	2.46952	0.331864	7.44136	9.96544e-14	2.14888e-12	up
AK7	14.8494	-1.61911	0.217622	-7.43999	1.00691e-13	2.16832e-12	down
UGDH	827.862	-2.08674	0.280515	-7.43896	1.01481e-13	2.18239e-12	down
MAD2L1	53.4944	2.29281	0.308577	7.43029	1.08362e-13	2.32724e-12	up
CRP	14223.9	-4.7938	0.645587	-7.42548	1.12369e-13	2.41006e-12	down
NECTIN3	390.516	-1.41522	0.190687	-7.4217	1.15626e-13	2.47659e-12	down
ATL3	447.273	-1.39069	0.187556	-7.41479	1.21822e-13	2.60582e-12	down
CDK1	104.053	2.26556	0.306394	7.39428	1.4218e-13	3.03317e-12	up
POP1	56.1243	-1.20723	0.163288	-7.3933	1.43225e-13	3.0514e-12	down
PRDX4	1127.25	-1.17402	0.158934	-7.38682	1.50386e-13	3.1997e-12	down
SLAMF7	161.621	2.63077	0.356325	7.38308	1.54672e-13	3.28652e-12	up
XG	5.40111	-3.04567	0.412614	-7.38141	1.5662e-13	3.3235e-12	down
PRG4	1411.81	-2.00199	0.271236	-7.381	1.57105e-13	3.32937e-12	down
NDC80	49.911	2.39677	0.324966	7.37546	1.63775e-13	3.46615e-12	up
PNKD	1206.64	-1.33218	0.180665	-7.37377	1.65872e-13	3.50125e-12	down
LECT2	1505.52	1.83067	0.248265	7.37387	1.65739e-13	3.50125e-12	up
PLPP5	255.569	-1.19828	0.162525	-7.37291	1.66946e-13	3.51929e-12	down
PHYHD1	219.015	-1.46927	0.199412	-7.36799	1.73221e-13	3.64677e-12	down
CDT1	63.0747	2.3922	0.324718	7.36701	1.74503e-13	3.66893e-12	up
TTLL7	22.0165	-2.73788	0.371668	-7.36646	1.75214e-13	3.67904e-12	down
ESPL1	153.609	2.42955	0.329842	7.3658	1.76085e-13	3.69248e-12	up
TP53I3	273.12	1.21474	0.165031	7.36066	1.83003e-13	3.83252e-12	up
COL21A1	55.1165	2.75306	0.374378	7.35368	1.92827e-13	4.02771e-12	up
TCF3	477.14	1.10842	0.150757	7.35236	1.94736e-13	4.06228e-12	up
PRAG1	285.457	1.91207	0.260159	7.34963	1.98761e-13	4.14085e-12	up
C1QTNF6	406.347	1.2015	0.16361	7.34368	2.07797e-13	4.31786e-12	up
CORO7	262.038	1.02088	0.139237	7.33194	2.26836e-13	4.70127e-12	up
NNT	1326.9	-1.21963	0.166372	-7.33078	2.28814e-13	4.73612e-12	down
YARS1	601.007	-1.16324	0.158683	-7.33058	2.29152e-13	4.737e-12	down
THBS2	1799.73	2.15578	0.294222	7.32706	2.35262e-13	4.85702e-12	up
C3orf80	2.60156	-3.27196	0.446731	-7.32423	2.40266e-13	4.95393e-12	down
MIEF2	121.972	1.02909	0.140526	7.32317	2.42182e-13	4.98701e-12	up
CENPF	166.68	2.29402	0.313291	7.32234	2.43683e-13	5.01147e-12	up
SPINT1	545.199	2.49287	0.340785	7.31509	2.57217e-13	5.28302e-12	up
OGN	193.45	2.57814	0.352752	7.30865	2.6984e-13	5.53517e-12	up
C1orf21	188.482	-1.10792	0.1517	-7.30335	2.8068e-13	5.75016e-12	down
SOWAHA	148.898	1.87101	0.256282	7.3006	2.86478e-13	5.86145e-12	up
NYNRIN	630.228	2.08978	0.286451	7.2954	2.9777e-13	6.0847e-12	up
CDKN3	47.1072	2.19301	0.300704	7.29292	3.03314e-13	6.19008e-12	up
PLK1	86.2085	2.21921	0.304313	7.29254	3.04167e-13	6.19958e-12	up
DRAM1	227.047	1.13175	0.155266	7.28911	3.12e-13	6.35114e-12	up
GNAZ	52.8538	2.04046	0.279949	7.28871	3.12947e-13	6.36234e-12	up
SLCO3A1	293.193	1.3078	0.179495	7.28603	3.19213e-13	6.48148e-12	up
PEX3	156.04	-1.20864	0.165893	-7.28565	3.20119e-13	6.49164e-12	down
IMPACT	194.088	-1.02859	0.141193	-7.28499	3.21688e-13	6.51519e-12	down
MYO15A	18.7116	-1.8648	0.256184	-7.27914	3.35963e-13	6.79572e-12	down
SLC46A1	424.408	-1.37149	0.188466	-7.2771	3.41061e-13	6.89012e-12	down
NPW	364.329	2.53124	0.348129	7.27098	3.56891e-13	7.20082e-12	up
RNASEH2A	76.781	1.52842	0.210293	7.26806	3.64691e-13	7.34894e-12	up
RAB11FIP1	1080.67	1.70471	0.234564	7.26754	3.66096e-13	7.36797e-12	up
PRKAA1	837.252	-1.31173	0.180599	-7.26323	3.77956e-13	7.58758e-12	down
ISYNA1	435.279	1.31655	0.18126	7.26332	3.7769e-13	7.58758e-12	up
COL4A2	8018.11	2.15818	0.297148	7.26298	3.78644e-13	7.59187e-12	up
SELENOI	519.734	-1.42781	0.196718	-7.25817	3.92365e-13	7.85712e-12	down
ARNT2	140.663	2.03752	0.280905	7.25341	4.06394e-13	8.12788e-12	up
ADH1C	926.927	-2.87235	0.396131	-7.25101	4.13663e-13	8.26294e-12	down
CENPM	26.8346	3.07407	0.424418	7.24301	4.38849e-13	8.7551e-12	up
CCDC158	15.0395	-1.82721	0.252287	-7.24261	4.40145e-13	8.77e-12	down
BHLHE41	83.5191	2.15436	0.297465	7.24241	4.40768e-13	8.7715e-12	up
SARM1	290.396	-1.32494	0.18302	-7.23933	4.50904e-13	8.96207e-12	down
BBC3	103.158	1.57723	0.217901	7.2383	4.54344e-13	9.01923e-12	up
TYMS	157.141	1.61264	0.222804	7.23794	4.55552e-13	9.03201e-12	up
NRM	98.9103	1.45927	0.201645	7.23685	4.59225e-13	9.09068e-12	up
LACTB2	215.791	-1.3927	0.192449	-7.23673	4.59648e-13	9.09068e-12	down
CD48	155.063	1.73783	0.240231	7.23402	4.6891e-13	9.26242e-12	up
PPP1R9B	581.6	1.06057	0.146669	7.23103	4.79345e-13	9.45686e-12	up
MOGAT1	3.88733	-3.51413	0.486109	-7.22911	4.86181e-13	9.56813e-12	down
SPCS3	930.256	-1.33685	0.18495	-7.22815	4.89606e-13	9.6119e-12	down
FBLN2	526.723	2.20189	0.304622	7.22829	4.8912e-13	9.6119e-12	up
SLC5A11	92.0821	2.63303	0.364304	7.22757	4.91699e-13	9.64116e-12	up
DPEP2	111.001	1.52506	0.211048	7.22614	4.96921e-13	9.73161e-12	up
ZIK1	44.3558	1.55386	0.215051	7.22558	4.98971e-13	9.75983e-12	up
PLEKHG6	178.563	1.54762	0.214224	7.22431	5.03647e-13	9.83925e-12	up
MFAP2	132.714	2.49428	0.345346	7.22255	5.10225e-13	9.95561e-12	up
CENPW	36.9075	1.94571	0.269565	7.21795	5.27787e-13	1.02857e-11	up
ANKRD29	58.5904	2.22226	0.308277	7.20865	5.65077e-13	1.09991e-11	up
APOBEC3B	60.421	2.52189	0.350371	7.19776	6.12088e-13	1.18996e-11	up
FAM171A2	28.2428	2.49473	0.346801	7.19355	6.31296e-13	1.22582e-11	up
ACSS3	902.309	-1.26252	0.175722	-7.18474	6.73361e-13	1.30433e-11	down
NOP53	1824.57	1.18641	0.165139	7.18431	6.75493e-13	1.30688e-11	up
DEXI	202.835	-1.08648	0.151277	-7.18205	6.8672e-13	1.32539e-11	down
PCBP4	372.764	1.49525	0.208202	7.18176	6.88199e-13	1.32665e-11	up
ENPP2	1032.24	1.45104	0.202103	7.17969	6.98696e-13	1.34526e-11	up
ARRDC2	649.677	1.75821	0.245016	7.17589	7.18377e-13	1.37984e-11	up
NTSR1	2.73779	-2.86124	0.398865	-7.17346	7.31268e-13	1.40291e-11	down
MFSD6	212.514	1.20739	0.1684	7.16979	7.51116e-13	1.43927e-11	up
GPR37	30.7683	-3.8337	0.534915	-7.16694	7.66945e-13	1.46608e-11	down
ZNF711	158.807	1.95458	0.272746	7.16631	7.70476e-13	1.47108e-11	up
KCNE1	7.15926	-2.73419	0.381751	-7.16225	7.9363e-13	1.51348e-11	down
AHNAK2	27.2843	-3.3137	0.462886	-7.15879	8.13929e-13	1.55034e-11	down
ADA2	1077.5	1.84543	0.257793	7.15856	8.15263e-13	1.55104e-11	up
GPX2	745.864	-2.62305	0.366508	-7.15686	8.25441e-13	1.56853e-11	down
CLIC1	1845.9	1.18655	0.165987	7.14845	8.77626e-13	1.66572e-11	up
VASH1	630.63	1.1148	0.156252	7.1346	9.70658e-13	1.83793e-11	up
CDH16	25.9746	4.59664	0.644299	7.13432	9.72648e-13	1.83952e-11	up
UPK3A	64.9366	4.98094	0.698875	7.12709	1.02514e-12	1.93651e-11	up
PRXL2B	245.553	1.10155	0.15459	7.12561	1.03618e-12	1.95506e-11	up
RAP2B	484.487	1.2554	0.176464	7.1142	1.12565e-12	2.11638e-11	up
HLA-DPA1	3169.2	1.84971	0.260113	7.11119	1.15047e-12	2.15797e-11	up
CUTA	908.414	1.05942	0.149078	7.10647	1.19049e-12	2.22781e-11	up
GLI2	70.7488	2.28657	0.321838	7.10473	1.20558e-12	2.25343e-11	up
NEURL3	103.158	2.26327	0.318601	7.10378	1.21387e-12	2.26626e-11	up
KIF18B	51.593	2.66824	0.375726	7.10157	1.23351e-12	2.29757e-11	up
FAM227B	43.8704	-1.00001	0.140876	-7.09856	1.26063e-12	2.34536e-11	down
SERPINH1	1517.33	1.23036	0.173434	7.09414	1.30155e-12	2.41867e-11	up
GMNN	281.911	1.35204	0.190698	7.08996	1.34152e-12	2.48881e-11	up
ATP9A	919.267	1.05643	0.149005	7.08987	1.3424e-12	2.48881e-11	up
ECM1	856.032	1.49093	0.21034	7.08818	1.3589e-12	2.51648e-11	up
DENND2A	169.842	1.33831	0.188875	7.0857	1.38339e-12	2.55887e-11	up
SETD7	1130.28	-1.04404	0.147369	-7.08452	1.39526e-12	2.57786e-11	down
CPN1	675.639	-1.41593	0.199932	-7.08205	1.42036e-12	2.6212e-11	down
SHMT1	2458.31	-1.60741	0.227029	-7.08019	1.4396e-12	2.65363e-11	down
SEZ6L2	227.768	2.63375	0.372094	7.07819	1.46045e-12	2.68898e-11	up
RNASET2	606.248	1.07828	0.152355	7.0774	1.46885e-12	2.70133e-11	up
MARCKSL1	999.752	1.12324	0.158759	7.07516	1.49275e-12	2.74213e-11	up
TPD52	301.624	-1.3364	0.188946	-7.07293	1.51695e-12	2.78021e-11	down
PHF19	150.826	1.15164	0.162887	7.07021	1.54704e-12	2.83211e-11	up
MEAF6	597.004	1.17414	0.166137	7.06731	1.57964e-12	2.88519e-11	up
GCNT4	121.924	2.18685	0.309431	7.06734	1.57929e-12	2.88519e-11	up
PIGW	78.0112	-1.19174	0.168638	-7.06686	1.58483e-12	2.89137e-11	down
NAGK	526.465	1.05289	0.149034	7.06476	1.60892e-12	2.92863e-11	up
FXYD1	1094.07	1.78458	0.252599	7.06487	1.60772e-12	2.92863e-11	up
RXRA	2780.22	-1.29375	0.183157	-7.06362	1.62222e-12	2.94949e-11	down
EEF1A2	84.9071	3.12736	0.442801	7.06266	1.63344e-12	2.96316e-11	up
PWWP2B	159.674	1.08715	0.153978	7.06042	1.66002e-12	3.00797e-11	up
EDNRA	219.245	1.53909	0.218056	7.05822	1.68647e-12	3.05244e-11	up
CTSK	209.576	1.74161	0.246825	7.05605	1.713e-12	3.09694e-11	up
CBFA2T3	45.6822	-1.81017	0.256683	-7.05218	1.76141e-12	3.1773e-11	down
MMP23B	101.268	1.68536	0.239033	7.05073	1.77986e-12	3.20334e-11	up
LRRC19	9.55515	-4.08488	0.579386	-7.05036	1.78458e-12	3.20823e-11	down
RHBDF2	407.172	1.28022	0.1816	7.04965	1.79367e-12	3.22095e-11	up
ZMYND15	184.174	1.49177	0.21181	7.04293	1.88233e-12	3.36882e-11	up
KCNJ11	15.4088	-1.65555	0.235093	-7.04213	1.89329e-12	3.38466e-11	down
LBP	6651.61	-2.07917	0.295343	-7.03984	1.92459e-12	3.43676e-11	down
CHL1	5.63583	-4.17416	0.59302	-7.03882	1.93877e-12	3.45823e-11	down
OBSL1	1088.8	1.10866	0.157695	7.03041	2.05934e-12	3.66512e-11	up
DNALI1	238.203	1.30553	0.185722	7.02949	2.07284e-12	3.68504e-11	up
CD74	15942.8	1.74933	0.248905	7.0281	2.09357e-12	3.71778e-11	up
APBA1	819.606	1.51662	0.215992	7.02165	2.19271e-12	3.88648e-11	up
GGH	816.771	-1.28572	0.183138	-7.02049	2.21087e-12	3.91304e-11	down
CDCA3	53.4388	1.98283	0.28268	7.01439	2.30959e-12	4.07875e-11	up
RGS4	449.827	2.78238	0.396756	7.01281	2.33577e-12	4.12044e-11	up
FNDC1	396.874	2.99015	0.42654	7.01024	2.37903e-12	4.19213e-11	up
AADAT	115.85	-1.39747	0.199509	-7.00453	2.4782e-12	4.35381e-11	down
ZSCAN18	381.99	1.27526	0.182096	7.00322	2.50141e-12	4.38521e-11	up
TMEM132A	335.789	2.42558	0.346355	7.00317	2.50231e-12	4.38521e-11	up
ENPP5	65.4125	1.96412	0.280499	7.00222	2.51938e-12	4.41029e-11	up
TCF19	100.371	1.55081	0.22154	7.00013	2.55725e-12	4.47169e-11	up
DDAH2	622.482	1.04291	0.148992	6.99979	2.5634e-12	4.47755e-11	up
SYT17	44.4158	-2.04988	0.293025	-6.99558	2.64171e-12	4.60931e-11	down
SLCO1B3-SLCO1B7	234.488	-2.46908	0.353099	-6.9926	2.69831e-12	4.70294e-11	down
DERL2	360.012	-1.0197	0.146035	-6.98259	2.89785e-12	5.02881e-11	down
PRAP1	3515.54	1.77717	0.254543	6.98182	2.9139e-12	5.05118e-11	up
LDHA	5677.37	-1.24481	0.178327	-6.98046	2.94223e-12	5.09477e-11	down
DEF6	118.063	1.59123	0.228065	6.9771	3.01338e-12	5.21234e-11	up
FKBP10	415.75	1.59463	0.228824	6.96878	3.19692e-12	5.51787e-11	up
ALPK2	509.271	1.94477	0.279223	6.96491	3.28606e-12	5.66562e-11	up
SLC12A2	955.239	1.94285	0.279007	6.96345	3.32037e-12	5.71375e-11	up
FOS	6520.3	2.98209	0.428934	6.95234	3.59286e-12	6.17463e-11	up
HIC2	196.56	1.25172	0.180048	6.95212	3.5984e-12	6.17752e-11	up
DHRS13	108.497	-1.80711	0.260034	-6.94952	3.66529e-12	6.27888e-11	down
SLC16A11	165.272	2.17293	0.312742	6.94798	3.70541e-12	6.34081e-11	up
FAM167A	46.0095	2.55246	0.367441	6.94658	3.74253e-12	6.39748e-11	up
PROS1	2830.05	-1.11133	0.16	-6.94586	3.76174e-12	6.42345e-11	down
VWA1	872.211	-1.38341	0.199228	-6.94385	3.81553e-12	6.50144e-11	down
TNN	56.3775	1.81905	0.26199	6.94319	3.83335e-12	6.52485e-11	up
SLC16A7	159.228	-2.28481	0.329195	-6.94059	3.9047e-12	6.63924e-11	down
CAPN13	24.639	3.5422	0.510552	6.93797	3.97769e-12	6.749e-11	up
SCRN3	151.137	-1.14432	0.165004	-6.93511	4.05899e-12	6.87964e-11	down
EFEMP2	364.601	1.36832	0.197352	6.93337	4.10931e-12	6.95362e-11	up
VWCE	284.884	1.98037	0.285694	6.93181	4.155e-12	7.01265e-11	up
RGS14	232.254	-1.02604	0.148048	-6.9305	4.19366e-12	7.07045e-11	down
CTNND2	111.931	2.45556	0.3544	6.9288	4.24414e-12	7.14802e-11	up
HLA-DOA	309.191	2.02927	0.292886	6.92851	4.25285e-12	7.15517e-11	up
PBK	46.7776	2.68473	0.387578	6.92694	4.3005e-12	7.21477e-11	up
ANLN	96.4255	2.00316	0.289186	6.92689	4.3018e-12	7.21477e-11	up
MEI4	7.89966	-2.66162	0.384286	-6.92612	4.32531e-12	7.24659e-11	down
CD1D	56.4904	-1.48808	0.214905	-6.92438	4.37888e-12	7.32867e-11	down
NR1I2	514.094	-1.71222	0.247295	-6.92381	4.39659e-12	7.35061e-11	down
S100A13	357.479	1.27131	0.183655	6.92229	4.444e-12	7.42213e-11	up
TMEM100	31.7979	-1.85612	0.26825	-6.91936	4.53688e-12	7.56146e-11	down
SOBP	188.195	1.31479	0.190052	6.91808	4.57805e-12	7.62215e-11	up
MINPP1	234.649	-1.26037	0.182369	-6.91113	4.8082e-12	7.9887e-11	down
GPR143	27.2882	1.83987	0.26627	6.90981	4.85319e-12	8.05508e-11	up
SALL4	130.228	1.93997	0.280827	6.90806	4.91342e-12	8.1466e-11	up
CD248	236.06	2.14262	0.310199	6.90723	4.94193e-12	8.18539e-11	up
MMP14	1598.58	1.80974	0.262139	6.90374	5.06526e-12	8.37233e-11	up
EVC2	49.9857	1.54659	0.224123	6.90061	5.17789e-12	8.54967e-11	up
NEK2	35.5151	2.63328	0.381717	6.89851	5.25501e-12	8.66806e-11	up
PLXNA3	356.357	1.48887	0.215842	6.89795	5.27586e-12	8.69349e-11	up
TMEM132E	64.1161	2.09579	0.30389	6.89656	5.32783e-12	8.76107e-11	up
SCUBE1	5.0352	-3.59017	0.520673	-6.89525	5.37713e-12	8.83307e-11	down
ZNF680	60.07	-2.12347	0.308121	-6.89165	5.51478e-12	9.04062e-11	down
H2AX	262.573	1.37611	0.199783	6.88801	5.65782e-12	9.26563e-11	up
ARMC12	11.2259	-1.84098	0.267435	-6.88384	5.82588e-12	9.52136e-11	down
CABP5	36.814	2.57606	0.374321	6.88196	5.90355e-12	9.63845e-11	up
ENTPD2	37.2712	2.70752	0.393573	6.87934	6.01326e-12	9.80755e-11	up
TMSB4X	5617.22	1.23537	0.179691	6.87495	6.20099e-12	1.0073e-10	up
RAB11FIP4	338.025	1.21334	0.176493	6.87476	6.20941e-12	1.00761e-10	up
KNDC1	44.7962	-3.47017	0.504833	-6.8739	6.24697e-12	1.01268e-10	down
CDC25C	24.5431	2.86102	0.416234	6.87358	6.26089e-12	1.01391e-10	up
CXCL12	4093.44	1.10591	0.160904	6.87307	6.28365e-12	1.01657e-10	up
RAMP2	186.917	1.50639	0.219267	6.87008	6.41639e-12	1.03595e-10	up
GPRC5B	356.001	1.77759	0.258769	6.86942	6.44645e-12	1.03975e-10	up
KLHL2	300.275	-1.0523	0.153251	-6.86653	6.57839e-12	1.05996e-10	down
NUDT1	49.8326	1.57819	0.229894	6.86485	6.6561e-12	1.07033e-10	up
FAM163B	295.982	1.67344	0.243959	6.85953	6.90892e-12	1.10987e-10	up
INAVA	143.167	2.56667	0.374217	6.85879	6.94444e-12	1.11334e-10	up
ASF1B	48.8621	2.05013	0.29901	6.85641	7.06105e-12	1.1309e-10	up
KIF20A	79.1664	1.96729	0.286947	6.85595	7.08393e-12	1.13343e-10	up
LEFTY1	35.0183	3.54611	0.517583	6.85129	7.3186e-12	1.16981e-10	up
CLDN6	57.087	3.53576	0.516329	6.84788	7.49535e-12	1.19686e-10	up
ZNF853	58.9096	1.59095	0.232341	6.8475	7.51517e-12	1.19883e-10	up
GRIN2D	43.5605	2.06718	0.30196	6.84587	7.60099e-12	1.21131e-10	up
ABHD11	263.435	1.42581	0.208367	6.84279	7.76668e-12	1.23403e-10	up
CCL4	198.837	2.86316	0.418544	6.84076	7.87745e-12	1.25039e-10	up
IQCA1	30.5688	2.22631	0.325623	6.83707	8.08271e-12	1.2817e-10	up
NHLRC1	34.9943	-1.22658	0.17946	-6.83483	8.21023e-12	1.30063e-10	down
MEX3D	238.286	1.18347	0.173275	6.82999	8.49187e-12	1.34392e-10	up
ACACA	482.737	-1.43485	0.210094	-6.82956	8.51773e-12	1.34668e-10	down
RCAN3	128.066	1.28928	0.188923	6.82436	8.83178e-12	1.39357e-10	up
CAP2	226.624	1.31226	0.192355	6.82205	8.97495e-12	1.41477e-10	up
TBC1D16	540.772	-1.21394	0.178018	-6.81922	9.15338e-12	1.44006e-10	down
DCAF12L1	18.5653	3.09639	0.454196	6.8173	9.27678e-12	1.45661e-10	up
ACP5	1238.97	1.30752	0.191804	6.81696	9.2988e-12	1.45863e-10	up
CCDC113	17.042	-1.70688	0.250533	-6.813	9.5587e-12	1.49647e-10	down
EDIL3	99.9654	2.25252	0.330691	6.81157	9.65408e-12	1.50992e-10	up
PLVAP	414.8	1.82316	0.267693	6.81062	9.7178e-12	1.51841e-10	up
OLFML1	141.506	1.34139	0.197011	6.80867	9.85076e-12	1.53768e-10	up
SPTBN2	247.304	-2.04663	0.300611	-6.80824	9.87986e-12	1.54072e-10	down
ZSCAN25	389.744	-1.79639	0.263944	-6.80597	1.00369e-11	1.56368e-10	down
SH2D6	5.61883	-2.35225	0.345635	-6.80559	1.00639e-11	1.56637e-10	down
EPHB2	121.276	2.17376	0.3195	6.80363	1.02018e-11	1.58475e-10	up
TMOD1	189.498	-1.47044	0.21614	-6.8032	1.02322e-11	1.58792e-10	down
SLC3A1	112.403	-1.5813	0.23246	-6.80243	1.0287e-11	1.59488e-10	down
REXO5	97.5665	2.25665	0.331775	6.80175	1.03353e-11	1.60082e-10	up
MEP1A	25.1911	4.30905	0.633595	6.80096	1.03928e-11	1.60817e-10	up
RASL12	61.3117	1.94629	0.286238	6.79956	1.04942e-11	1.62229e-10	up
TRPC5	6.22937	-3.08536	0.454267	-6.79196	1.1062e-11	1.70841e-10	down
RSPO3	143.009	1.20065	0.176923	6.78629	1.15055e-11	1.77519e-10	up
HOMER3	166.087	1.42897	0.210615	6.78475	1.16284e-11	1.79244e-10	up
ALG11	204.31	-1.0511	0.154965	-6.78285	1.17832e-11	1.81454e-10	down
GRPEL1	481.531	-1.06377	0.156865	-6.78145	1.18978e-11	1.82867e-10	down
CPLX1	34.6308	-1.65237	0.243704	-6.78024	1.19975e-11	1.84223e-10	down
RACGAP1	128.47	1.41088	0.208133	6.77875	1.21217e-11	1.85875e-10	up
ACMSD	406.179	-1.61056	0.237592	-6.77867	1.21284e-11	1.85875e-10	down
KCND3	254.127	-1.80698	0.266595	-6.77799	1.2186e-11	1.86581e-10	down
GPD1	680.238	-1.74401	0.25732	-6.7776	1.22187e-11	1.86902e-10	down
LGI4	81.3762	2.10979	0.311332	6.77667	1.22974e-11	1.87926e-10	up
SEMA5B	50.6266	1.7557	0.259357	6.76944	1.29279e-11	1.97184e-10	up
FMNL3	362.512	1.14272	0.168946	6.76384	1.34386e-11	2.04778e-10	up
TAPT1	392.249	-1.18424	0.175114	-6.76271	1.35435e-11	2.06181e-10	down
KCTD17	127.559	1.21419	0.179694	6.75696	1.40922e-11	2.14126e-10	up
COL4A1	8255.86	1.99637	0.295581	6.75407	1.43753e-11	2.18221e-10	up
LARP1B	503.664	-1.164	0.172389	-6.75215	1.45669e-11	2.2092e-10	down
TCEAL8	639.433	1.41691	0.209914	6.74993	1.47914e-11	2.24112e-10	up
HROB	25.133	2.01921	0.299529	6.74128	1.56998e-11	2.3765e-10	up
SEZ6	34.9063	4.40091	0.652962	6.73992	1.58474e-11	2.39432e-10	up
GPN3	157.376	-1.05867	0.157073	-6.74002	1.5836e-11	2.39432e-10	down
FAM111B	42.8342	2.45135	0.363732	6.73943	1.59011e-11	2.40017e-10	up
TICAM2	32.997	-1.02474	0.152192	-6.73319	1.65984e-11	2.5007e-10	down
PDGFRB	1555.01	1.68565	0.250583	6.72691	1.73305e-11	2.60854e-10	up
E2F8	29.8308	2.99306	0.445625	6.71655	1.86077e-11	2.7929e-10	up
ITGA1	2277.86	-1.15675	0.172235	-6.7161	1.86659e-11	2.799e-10	down
ANO1	460.761	-1.71094	0.254853	-6.71341	1.90122e-11	2.84827e-10	down
CPEB3	175.45	-1.54649	0.23038	-6.71277	1.90961e-11	2.85817e-10	down
ZYG11A	23.364	-1.72653	0.257221	-6.71226	1.91638e-11	2.86561e-10	down
ACTR3C	131.488	-1.98353	0.295601	-6.71016	1.94408e-11	2.90162e-10	down
GLIPR2	254.045	1.55335	0.231584	6.70749	1.97997e-11	2.94694e-10	up
DHRS1	457.681	1.48164	0.221512	6.68875	2.25092e-11	3.34088e-10	up
CDH24	55.6213	1.88751	0.28224	6.6876	2.26854e-11	3.36392e-10	up
PLIN4	762.243	-1.92197	0.287429	-6.68677	2.28158e-11	3.38011e-10	down
TUBA4A	214.794	-1.28095	0.191645	-6.684	2.32505e-11	3.43815e-10	down
LYZ	2513.56	1.93319	0.289432	6.67927	2.40133e-11	3.5442e-10	up
SULT1C2	259.248	2.10772	0.315626	6.67789	2.42404e-11	3.56476e-10	up
LOC102723475	2.62863	-2.29286	0.343345	-6.67799	2.42245e-11	3.56476e-10	down
LNX2	312.109	-1.50273	0.225025	-6.67808	2.42098e-11	3.56476e-10	down
IDI1	891.848	-1.69509	0.253949	-6.67493	2.47342e-11	3.63404e-10	down
CDCA8	53.4395	2.22797	0.333836	6.67384	2.49192e-11	3.65787e-10	up
ZHX1	409.747	-1.23464	0.185014	-6.67324	2.50213e-11	3.66948e-10	down
GRAMD1B	231.745	1.95983	0.294003	6.66603	2.62822e-11	3.84735e-10	up
FAM131A	117.434	1.27764	0.191824	6.66044	2.7301e-11	3.9796e-10	up
AFAP1L2	74.9671	1.50165	0.22546	6.66039	2.731e-11	3.9796e-10	up
CPED1	271.046	-1.68764	0.253418	-6.65952	2.74727e-11	3.99966e-10	down
ZNF485	18.7009	-1.42133	0.213593	-6.65441	2.84444e-11	4.13737e-10	down
GSN	1870.77	1.65207	0.248288	6.65386	2.85503e-11	4.149e-10	up
CCL15	169.3	1.60471	0.241237	6.65201	2.89123e-11	4.19019e-10	up
HMGCS1	2020.88	-2.11713	0.318311	-6.65115	2.90803e-11	4.21073e-10	down
COQ8A	811.294	-1.02771	0.154615	-6.64691	2.99312e-11	4.33001e-10	down
SMPD3	62.8212	-1.8625	0.280309	-6.64446	3.04336e-11	4.39872e-10	down
RNF122	150.136	1.6162	0.243292	6.64303	3.07298e-11	4.43752e-10	up
SOAT2	136.504	2.42607	0.365367	6.64008	3.13503e-11	4.51896e-10	up
ZNF135	52.237	1.6519	0.24907	6.63225	3.30601e-11	4.76114e-10	up
CCDC80	464	2.49291	0.375935	6.63123	3.32912e-11	4.7901e-10	up
SOGA1	260.465	1.40758	0.212344	6.62876	3.38518e-11	4.86202e-10	up
NUSAP1	251.443	1.57504	0.23763	6.62813	3.39967e-11	4.87845e-10	up
ACD	119.243	1.07176	0.161702	6.62798	3.40313e-11	4.87904e-10	up
PLGLB2	1112.64	-1.06775	0.16111	-6.62744	3.41548e-11	4.89236e-10	down
CDCA2	29.9995	2.58259	0.389806	6.62533	3.46474e-11	4.95848e-10	up
ACAT1	3783.25	-1.20874	0.182586	-6.62012	3.58895e-11	5.13166e-10	down
AGXT2	489.35	-1.50422	0.227263	-6.61885	3.61992e-11	5.17131e-10	down
RAB15	259.272	-1.03949	0.157088	-6.61725	3.65935e-11	5.22299e-10	down
IGFN1	42.4141	3.02904	0.457836	6.61599	3.69067e-11	5.25831e-10	up
CCDC34	50.0786	1.64084	0.248161	6.61199	3.79197e-11	5.39302e-10	up
POLR1B	242.775	-1.1442	0.173094	-6.61028	3.83595e-11	5.45073e-10	down
TNFSF11	78.8785	1.95504	0.295774	6.60991	3.84563e-11	5.45964e-10	up
ME1	144.095	-1.34741	0.203873	-6.60906	3.86768e-11	5.48607e-10	down
DPYSL3	491.356	2.07155	0.313456	6.60873	3.87629e-11	5.49341e-10	up
TCL1A	69.0108	4.03201	0.610402	6.6055	3.96187e-11	5.59982e-10	up
ATP6V1E2	17.5684	-1.28337	0.194286	-6.60559	3.95933e-11	5.59982e-10	down
SLC28A1	282.441	-1.94079	0.293911	-6.60333	4.02012e-11	5.67713e-10	down
MYOM2	18.5847	-1.69199	0.256279	-6.60214	4.05259e-11	5.71794e-10	down
LYPD6B	33.8435	3.49802	0.529948	6.60068	4.09282e-11	5.76961e-10	up
LIAS	96.0299	-1.04065	0.1578	-6.59472	4.26048e-11	6.00068e-10	down
ERP27	35.6262	2.55472	0.387654	6.5902	4.39227e-11	6.17542e-10	up
GOLGA4	1133.13	-1.15175	0.174787	-6.58942	4.41538e-11	6.20247e-10	down
TGIF1	611.017	1.0299	0.156302	6.58917	4.42293e-11	6.20762e-10	up
MMP2	1052.45	2.22224	0.337342	6.58752	4.47248e-11	6.27166e-10	up
RAB3C	11.902	-2.43678	0.370103	-6.58406	4.57761e-11	6.40785e-10	down
ENPP3	132.432	1.81071	0.275011	6.58413	4.5755e-11	6.40785e-10	up
MANF	540.128	-1.42998	0.217323	-6.57998	4.70515e-11	6.5577e-10	down
PHETA2	97.9112	1.24119	0.188719	6.57689	4.80391e-11	6.6837e-10	up
HIPK2	1188.09	-1.37705	0.209402	-6.57612	4.82898e-11	6.71274e-10	down
KIF2C	57.8273	2.04299	0.310695	6.57556	4.84718e-11	6.7322e-10	up
MCM6	207.542	1.21539	0.184972	6.5707	5.00808e-11	6.94361e-10	up
SLC31A2	148.13	-1.11893	0.170313	-6.56985	5.03675e-11	6.97731e-10	down
EPB41L5	719.255	-1.08209	0.164733	-6.56878	5.07275e-11	7.02111e-10	down
CCDC180	32.1102	1.84648	0.281249	6.56528	5.19363e-11	7.18221e-10	up
ABR	542.466	1.16929	0.178119	6.56466	5.21508e-11	7.20564e-10	up
PREPL	226.233	-1.18332	0.180305	-6.56291	5.27661e-11	7.28437e-10	down
DNHD1	171.661	-1.43143	0.21813	-6.56227	5.29945e-11	7.30958e-10	down
AKR1C2	2536.88	-1.86608	0.284417	-6.56107	5.3423e-11	7.35601e-10	down
ACOT11	178.219	1.99357	0.303859	6.56084	5.35072e-11	7.36127e-10	up
MFSD2A	498.022	-3.66985	0.55938	-6.56057	5.36028e-11	7.36809e-10	down
NTM	138.231	2.80772	0.428064	6.55913	5.41234e-11	7.43326e-10	up
IGFBPL1	22.9997	2.37828	0.36266	6.55789	5.4576e-11	7.48898e-10	up
GPATCH11	76.2386	-1.03061	0.157208	-6.55573	5.53698e-11	7.59141e-10	down
SPATA1	22.3129	-1.40906	0.215225	-6.54691	5.87389e-11	8.03955e-10	down
DLGAP5	55.2347	2.58337	0.394612	6.54662	5.88553e-11	8.04858e-10	up
BCKDHB	443.792	-1.06076	0.162042	-6.54617	5.90321e-11	8.06587e-10	down
SMIM24	215.184	3.46752	0.529795	6.54502	5.94878e-11	8.12012e-10	up
NDE1	154.575	1.00151	0.153022	6.54491	5.95306e-11	8.12012e-10	up
LTBP2	535.553	2.38953	0.365198	6.54309	6.02591e-11	8.21249e-10	up
MXRA8	454.793	1.64287	0.251137	6.54172	6.0817e-11	8.28147e-10	up
OLFML2A	59.0773	2.07126	0.316705	6.54003	6.15084e-11	8.36849e-10	up
PLEKHO1	351.337	1.31033	0.200372	6.53946	6.1741e-11	8.393e-10	up
HS3ST2	75.0772	2.57522	0.393929	6.53727	6.26535e-11	8.50981e-10	up
THAP5	160.374	-1.47425	0.225556	-6.53606	6.316e-11	8.55825e-10	down
FBLN1	547.756	1.76154	0.269507	6.53616	6.31201e-11	8.55825e-10	up
MARCHF3	84.8859	1.50383	0.230138	6.53448	6.38315e-11	8.63317e-10	up
SLC2A6	137.146	1.40415	0.214907	6.53376	6.41394e-11	8.66749e-10	up
TIMM17A	403.491	-1.29359	0.198043	-6.53187	6.49533e-11	8.74525e-10	down
KBTBD7	86.2774	-1.232	0.188656	-6.53037	6.56072e-11	8.81373e-10	down
KIF15	38.7851	2.33642	0.357826	6.52948	6.59986e-11	8.85887e-10	up
SHCBP1	41.0998	1.94287	0.297697	6.52633	6.74027e-11	9.03975e-10	up
FAP	108.482	2.53175	0.388016	6.52487	6.80614e-11	9.12046e-10	up
TMEM64	194.338	-1.31966	0.202292	-6.52354	6.86685e-11	9.19411e-10	down
CLDN9	53.148	2.66807	0.409011	6.52323	6.88073e-11	9.20499e-10	up
BOC	107.036	2.2814	0.349768	6.52262	6.90887e-11	9.22721e-10	up
SPTLC3	249.657	-1.43316	0.219789	-6.52061	7.00201e-11	9.3438e-10	down
PGBD1	80.4873	1.14136	0.175075	6.51929	7.06406e-11	9.41874e-10	up
HBB	4707.2	4.17934	0.641219	6.51781	7.13405e-11	9.50414e-10	up
UGT2B15	3469.67	1.64274	0.252084	6.51664	7.19007e-11	9.57081e-10	up
PTPN7	70.5309	1.99514	0.306236	6.51504	7.26721e-11	9.66545e-10	up
FBXO28	265.158	-1.13107	0.173767	-6.50913	7.55897e-11	1.00368e-09	down
KRT8	10485.7	1.76826	0.271687	6.50845	7.59325e-11	1.0074e-09	up
BAG2	104.067	-1.14304	0.175714	-6.50513	7.76254e-11	1.02815e-09	down
MAN1A2	625.657	-1.27376	0.196334	-6.4877	8.71574e-11	1.15059e-09	down
TMEM33	522.342	-1.28307	0.197859	-6.48476	8.88749e-11	1.1723e-09	down
RGMB	128.602	-1.15718	0.178499	-6.48284	9.00135e-11	1.18439e-09	down
OTOA	22.5815	2.10468	0.324784	6.48025	9.15728e-11	1.20392e-09	up
CHST2	136.098	1.41645	0.218666	6.47769	9.3138e-11	1.22349e-09	up
ILDR1	32.7233	2.0205	0.311955	6.47689	9.3635e-11	1.228e-09	up
SH3YL1	361.37	1.25021	0.19305	6.47607	9.41438e-11	1.23366e-09	up
SGCD	141.671	1.70079	0.262734	6.47341	9.5816e-11	1.25355e-09	up
CDNF	19.3479	-1.60455	0.248309	-6.46188	1.03408e-10	1.34954e-09	down
LUM	1563.69	2.11217	0.326979	6.45966	1.04942e-10	1.36732e-09	up
CLIC6	275.923	2.70311	0.418479	6.45937	1.05138e-10	1.36877e-09	up
WEE1	1124.04	2.2377	0.346563	6.45683	1.06921e-10	1.39084e-09	up
TRIP13	31.1636	1.68963	0.261836	6.453	1.09655e-10	1.42409e-09	up
MMEL1	30.7423	1.48878	0.230908	6.44749	1.13717e-10	1.47325e-09	up
UFL1	394.432	-1.00963	0.156639	-6.44558	1.15162e-10	1.48957e-09	down
MCM2	131.587	1.93413	0.300349	6.4396	1.19791e-10	1.54819e-09	up
LMNB1	205.518	1.22517	0.190303	6.43801	1.2105e-10	1.56319e-09	up
ORC6	23.366	2.31654	0.360158	6.43203	1.25911e-10	1.62335e-09	up
PLGLB1	939.351	-1.20193	0.186892	-6.43113	1.26661e-10	1.63124e-09	down
CHST9	257.562	1.82019	0.283031	6.43105	1.26727e-10	1.63124e-09	up
WDFY4	222.776	1.69794	0.26407	6.42988	1.27702e-10	1.64247e-09	up
RBP1	824.719	1.26775	0.197497	6.41909	1.37096e-10	1.76187e-09	up
ST6GAL1	6815.57	-1.23277	0.192067	-6.41845	1.37666e-10	1.76779e-09	down
TESC	133.801	2.03171	0.31659	6.41749	1.38541e-10	1.77759e-09	up
PLXNA1	527.142	1.16752	0.181964	6.41623	1.3969e-10	1.7909e-09	up
MAP7D2	36.0688	1.68384	0.262461	6.41559	1.40279e-10	1.79701e-09	up
PRR15L	98.5161	2.53197	0.394839	6.41267	1.42994e-10	1.83032e-09	up
GINS2	51.3641	1.8526	0.28894	6.4117	1.43907e-10	1.84054e-09	up
CKAP2L	42.2686	2.21969	0.346316	6.40944	1.46056e-10	1.86653e-09	up
VTCN1	211.404	2.66453	0.415754	6.40893	1.46548e-10	1.87133e-09	up
ZNF233	35.6816	2.17384	0.339609	6.40102	1.54345e-10	1.96618e-09	up
CCDC146	133.244	1.48435	0.231972	6.39885	1.56551e-10	1.99111e-09	up
TMEM217	43.4772	2.2381	0.349827	6.39773	1.57707e-10	2.00263e-09	up
TAGAP	116.27	1.87361	0.29303	6.39392	1.61681e-10	2.05146e-09	up
HLA-DQA1	523.917	2.5602	0.400657	6.39001	1.6587e-10	2.10294e-09	up
ATP2A2	2275.56	-1.05556	0.16522	-6.38882	1.67165e-10	2.11769e-09	down
CLDN4	359.448	2.55564	0.400097	6.38757	1.68545e-10	2.13348e-09	up
C1orf198	660.887	1.16276	0.18208	6.38598	1.70298e-10	2.15396e-09	up
CA2	381.093	-1.29683	0.203157	-6.38339	1.73206e-10	2.18902e-09	down
NDRG2	5268.44	1.15979	0.181743	6.38146	1.75407e-10	2.21508e-09	up
LTBP3	2090.2	1.27912	0.200539	6.37841	1.78936e-10	2.25608e-09	up
FGF10	31.3063	2.45478	0.384857	6.37843	1.7891e-10	2.25608e-09	up
CMTM6	1253.11	-1.07335	0.168284	-6.37823	1.79143e-10	2.25692e-09	down
GPER1	97.2184	-1.546	0.242428	-6.37712	1.80444e-10	2.27152e-09	down
SPHK1	232.214	2.47738	0.388563	6.37575	1.8207e-10	2.29019e-09	up
ADGRA2	819.05	1.38145	0.216692	6.37516	1.82775e-10	2.29725e-09	up
CYP4F11	509.783	-1.88885	0.29642	-6.37221	1.86324e-10	2.34002e-09	down
PTGR1	2113.66	-1.22429	0.192184	-6.37041	1.88526e-10	2.36581e-09	down
IL1RAP	855.979	-1.51752	0.238269	-6.36896	1.9032e-10	2.38645e-09	down
MFSD2B	44.5449	2.39305	0.375794	6.36799	1.91516e-10	2.39958e-09	up
TNFRSF19	133.803	2.23572	0.351161	6.36665	1.93198e-10	2.41875e-09	up
HTRA1	867.635	-1.51154	0.237443	-6.36592	1.94124e-10	2.42845e-09	down
FGF2	55.9906	-1.47629	0.232286	-6.35548	2.07771e-10	2.59511e-09	down
CHTF18	123.8	1.59414	0.250851	6.35491	2.08546e-10	2.60276e-09	up
LRRC4C	38.7178	1.88356	0.296453	6.35368	2.10231e-10	2.6197e-09	up
CYS1	61.2224	2.00986	0.316481	6.35064	2.14422e-10	2.66777e-09	up
ZNF827	85.4627	1.52965	0.24089	6.35	2.15319e-10	2.67685e-09	up
CD34	280.116	1.52103	0.239603	6.3481	2.17985e-10	2.70789e-09	up
LONP2	1664.96	-1.06213	0.167555	-6.339	2.3126e-10	2.87057e-09	down
DAB1	204.262	1.51729	0.23941	6.33764	2.33316e-10	2.89384e-09	up
DHCR24	9810.3	-1.25263	0.197741	-6.33468	2.37832e-10	2.94757e-09	down
BDKRB2	195.067	2.769	0.437252	6.33274	2.40852e-10	2.98269e-09	up
NAB2	424.094	1.19942	0.189407	6.33249	2.41244e-10	2.98523e-09	up
COL15A1	187.57	2.55866	0.404115	6.3315	2.42786e-10	3.00199e-09	up
MYH4	216.097	4.60701	0.727676	6.33112	2.43383e-10	3.00705e-09	up
RRAD	116.095	3.01266	0.476183	6.32669	2.50482e-10	3.09237e-09	up
SSX2IP	165.042	-1.27288	0.201205	-6.3263	2.51106e-10	3.09769e-09	down
CYP4X1	81.6795	1.53158	0.242145	6.32505	2.53146e-10	3.12045e-09	up
ARSK	58.8714	-1.22096	0.193055	-6.32442	2.54187e-10	3.13086e-09	down
PKP2	360.872	-1.34339	0.212421	-6.32419	2.54561e-10	3.13306e-09	down
OLR1	110.16	2.86802	0.453526	6.32384	2.55144e-10	3.13782e-09	up
ZNF671	89.2833	1.37085	0.216792	6.32333	2.55979e-10	3.14568e-09	up
GAL3ST1	187.739	2.01976	0.319465	6.32233	2.57653e-10	3.16381e-09	up
PAQR8	101.966	1.43584	0.227154	6.32101	2.5986e-10	3.18847e-09	up
TANGO6	207.356	-1.06398	0.168468	-6.31564	2.69042e-10	3.29607e-09	down
TPX2	156.739	1.68292	0.26662	6.31208	2.75313e-10	3.37032e-09	up
PAQR4	82.952	1.23315	0.195443	6.30953	2.79875e-10	3.42094e-09	up
AEBP1	1611.48	1.78902	0.283541	6.30957	2.79812e-10	3.42094e-09	up
GINS1	39.7045	1.66307	0.26361	6.30882	2.81173e-10	3.43418e-09	up
RAD54L	37.0026	1.66378	0.26381	6.30676	2.8494e-10	3.47753e-09	up
TRAF2	197.98	1.11675	0.177094	6.30599	2.8636e-10	3.49219e-09	up
UHRF1	51.4738	2.08899	0.331289	6.30564	2.87014e-10	3.4975e-09	up
WDR62	46.47	1.62493	0.258019	6.29773	3.02038e-10	3.67219e-09	up
SPATA2L	256.316	1.34437	0.213487	6.29719	3.03098e-10	3.68229e-09	up
ELFN2	47.7229	3.06681	0.487083	6.29628	3.04878e-10	3.7011e-09	up
SKA1	20.8563	2.68893	0.427163	6.29486	3.07683e-10	3.73232e-09	up
MBOAT4	44.9918	2.90156	0.46096	6.29461	3.08175e-10	3.73545e-09	up
CDC42BPG	105.036	1.54201	0.244995	6.29405	3.09293e-10	3.74617e-09	up
ALDOC	358.202	-1.41985	0.225871	-6.2861	3.25532e-10	3.93393e-09	down
MICAL1	408.037	1.2575	0.20006	6.28564	3.26511e-10	3.94277e-09	up
SLC4A3	57.6737	2.34866	0.373772	6.28367	3.30675e-10	3.99004e-09	up
B4GALNT4	34.2343	2.31596	0.368879	6.27838	3.42127e-10	4.12512e-09	up
FSTL3	1082.32	1.81383	0.288907	6.27824	3.42431e-10	4.12568e-09	up
TMC4	134.122	2.32317	0.370172	6.27591	3.47586e-10	4.18464e-09	up
TGDS	107.746	-1.33629	0.213098	-6.27081	3.59185e-10	4.31778e-09	down
HENMT1	55.9368	1.04783	0.167123	6.26981	3.61494e-10	4.34227e-09	up
UAP1L1	151.174	1.17118	0.187012	6.26257	3.78673e-10	4.5384e-09	up
ARG1	4526.61	-1.1783	0.188146	-6.26269	3.78394e-10	4.5384e-09	down
SLC2A13	124.906	-1.57154	0.251033	-6.26028	3.84286e-10	4.60223e-09	down
MARCHF9	107.075	1.19163	0.190412	6.25818	3.89503e-10	4.66121e-09	up
DHODH	537.191	-2.44235	0.390691	-6.25137	4.06878e-10	4.85101e-09	down
PGM1	1634.71	-1.11553	0.178609	-6.24564	4.22075e-10	5.02097e-09	down
CSF3R	1123.35	1.27408	0.204	6.24549	4.22466e-10	5.02188e-09	up
HORMAD2	7.49084	-2.19192	0.351073	-6.24349	4.27909e-10	5.07904e-09	down
AMN	1703.05	1.70291	0.272788	6.24262	4.30289e-10	5.1035e-09	up
FURIN	4001.74	-1.13554	0.181922	-6.24189	4.32325e-10	5.12385e-09	down
GRN	4499.12	1.20804	0.193688	6.23703	4.45947e-10	5.28138e-09	up
ASPM	137.226	2.42462	0.389097	6.2314	4.62292e-10	5.47091e-09	up
ARHGEF28	174.665	-1.45744	0.234056	-6.22687	4.7584e-10	5.62708e-09	down
SMIM32	18.524	3.99628	0.64189	6.2258	4.79098e-10	5.66142e-09	up
SLC44A3	232.705	1.53158	0.246118	6.22293	4.87942e-10	5.75318e-09	up
PLXDC1	63.291	2.12248	0.341181	6.22097	4.94091e-10	5.8214e-09	up
GBE1	464.192	-1.0941	0.176038	-6.21512	5.1287e-10	6.0382e-09	down
CEMP1	79.9207	1.45056	0.233461	6.21328	5.18899e-10	6.1047e-09	up
FJX1	158.461	1.574	0.25344	6.21053	5.28066e-10	6.20342e-09	up
RGS9	58.4304	2.51165	0.404614	6.20753	5.38237e-10	6.31827e-09	up
MEOX1	28.5065	3.22636	0.519979	6.20479	5.47704e-10	6.42468e-09	up
KLHL8	147.778	-1.04919	0.169101	-6.20454	5.48573e-10	6.43016e-09	down
SLC9B2	487.134	-1.02131	0.16483	-6.19615	5.78627e-10	6.76341e-09	down
COL14A1	1438.78	1.50855	0.243464	6.19619	5.78446e-10	6.76341e-09	up
SQLE	329.906	-2.01628	0.325623	-6.19207	5.93783e-10	6.92458e-09	down
PLAC9	53.5084	1.81623	0.293314	6.1921	5.93675e-10	6.92458e-09	up
HDAC11	139.175	1.01815	0.16444	6.19161	5.95533e-10	6.93927e-09	up
ITIH5	249.945	2.41556	0.39021	6.19041	6.00094e-10	6.96771e-09	up
HS6ST2	40.8063	2.52089	0.40731	6.18914	6.04943e-10	7.01891e-09	up
ANTXR1	691.329	1.98823	0.321317	6.18774	6.10346e-10	7.07647e-09	up
RPRD1B	640.467	-1.70315	0.275361	-6.18517	6.20357e-10	7.18734e-09	down
BAX	334.43	1.02493	0.16574	6.18394	6.25213e-10	7.23835e-09	up
COBLL1	1009.18	-1.25677	0.2033	-6.18182	6.33675e-10	7.32828e-09	down
PYCR1	90.1399	-1.353	0.218889	-6.18121	6.36129e-10	7.34878e-09	down
SPC24	44.4028	2.02321	0.327338	6.18078	6.37839e-10	7.36322e-09	up
GDF15	847.968	2.32133	0.375863	6.17598	6.57543e-10	7.57428e-09	up
DEPDC1	37.9257	2.69458	0.436781	6.16917	6.86503e-10	7.90219e-09	up
LEF1	50.2964	2.18879	0.354901	6.1673	6.94639e-10	7.9901e-09	up
RBP2	29.0623	5.56805	0.902909	6.16678	6.9693e-10	8.00494e-09	up
CCRL2	73.25	1.6383	0.265664	6.16682	6.96763e-10	8.00494e-09	up
NUDT12	199.2	-1.27025	0.206019	-6.1657	7.01725e-10	8.04122e-09	down
MCM4	297.79	1.03066	0.167168	6.16539	7.03106e-10	8.04699e-09	up
STYX	290.853	-1.25638	0.203787	-6.16517	7.04054e-10	8.05208e-09	down
MTUS1	1264.02	-1.01102	0.164039	-6.16331	7.12408e-10	8.13599e-09	down
C12orf76	104.222	1.22753	0.199345	6.15782	7.37511e-10	8.41067e-09	up
SNX18	323.792	-1.03125	0.167566	-6.15431	7.54044e-10	8.59309e-09	down
RCAN2	79.3371	-1.68061	0.273096	-6.15393	7.55851e-10	8.60755e-09	down
PIK3R6	44.3837	1.68709	0.274161	6.15366	7.57148e-10	8.6162e-09	up
EPB41L1	243.894	1.40482	0.228414	6.15033	7.73209e-10	8.79271e-09	up
KLHDC7A	50.6253	-1.7182	0.279417	-6.14924	7.78565e-10	8.84105e-09	down
LGALS9	655.901	1.44839	0.235837	6.14151	8.17387e-10	9.25637e-09	up
KAT2B	377.48	-1.02786	0.167362	-6.1415	8.17454e-10	9.25637e-09	down
ABCA1	2095.4	-1.6617	0.270609	-6.14058	8.22196e-10	9.3035e-09	down
APBB1	183.175	1.01741	0.165795	6.13657	8.43241e-10	9.53488e-09	up
PARVG	376.78	1.09947	0.179175	6.13629	8.44684e-10	9.54445e-09	up
FBN3	19.901	4.30666	0.701862	6.13604	8.46026e-10	9.55286e-09	up
TUBA1A	1503.64	1.0334	0.168533	6.13174	8.69257e-10	9.78755e-09	up
FLOT2	978.944	-1.01461	0.165473	-6.13159	8.70062e-10	9.78973e-09	down
TLR7	51.2723	2.2268	0.363236	6.13043	8.76414e-10	9.85427e-09	up
COLEC11	1486.52	1.016	0.16574	6.13006	8.78466e-10	9.8704e-09	up
UNC5B	346.329	1.66423	0.271493	6.1299	8.79366e-10	9.87359e-09	up
SLC16A2	608.496	-1.15459	0.188452	-6.12668	8.97342e-10	1.00684e-08	down
PTP4A3	167.1	1.56017	0.254785	6.12349	9.15486e-10	1.02647e-08	up
SLCO4C1	107.882	-2.05988	0.336492	-6.12162	9.26274e-10	1.03784e-08	down
CNFN	11.0137	4.77082	0.779863	6.11751	9.50473e-10	1.06175e-08	up
CIB2	35.3496	1.74621	0.285772	6.1105	9.93209e-10	1.10741e-08	up
FXYD5	335.006	1.3553	0.221937	6.10669	1.0172e-09	1.13337e-08	up
SPC25	19.6458	2.52529	0.413663	6.10471	1.0299e-09	1.14592e-08	up
SLC26A5	31.2647	-1.38455	0.22684	-6.10365	1.03674e-09	1.15274e-08	down
CBLN3	39.0584	2.11717	0.346916	6.10284	1.04203e-09	1.15781e-08	up
BCL11A	26.6215	2.3679	0.388133	6.10075	1.05573e-09	1.17222e-08	up
SLCO1B3	458.818	-2.38061	0.390258	-6.10009	1.06007e-09	1.17623e-08	down
PRDM11	131.886	1.0913	0.179014	6.09617	1.08639e-09	1.20375e-08	up
VIM	6073.14	1.27002	0.208338	6.09595	1.08788e-09	1.20457e-08	up
RPL22L1	188.254	-1.38069	0.226518	-6.09529	1.09238e-09	1.20872e-08	down
PYCARD	132.832	1.13457	0.186149	6.09499	1.09446e-09	1.21018e-08	up
SGPP1	310.393	-1.34142	0.220115	-6.09418	1.09999e-09	1.21379e-08	down
PRTFDC1	50.4913	1.39977	0.229687	6.09423	1.09965e-09	1.21379e-08	up
CHN2	386.501	-1.02315	0.167886	-6.09431	1.09913e-09	1.21379e-08	down
PPP1R3C	223.262	-2.52524	0.414473	-6.09265	1.11058e-09	1.22462e-08	down
KIF7	50.6715	1.42007	0.233091	6.09236	1.11258e-09	1.22598e-08	up
ETNPPL	230.004	-1.73488	0.284844	-6.09062	1.12472e-09	1.23851e-08	down
MARCHF7	938.22	-1.10978	0.182296	-6.08778	1.14484e-09	1.25893e-08	down
EIF4E3	125.299	-1.03115	0.169458	-6.08497	1.16511e-09	1.28034e-08	down
PLTP	996.395	-1.23302	0.202726	-6.08221	1.18533e-09	1.30078e-08	down
PRRG1	72.6171	-1.11899	0.184044	-6.08003	1.20162e-09	1.31775e-08	down
FZD7	62.0641	1.46042	0.240534	6.07157	1.26667e-09	1.38718e-08	up
TRPV4	339.706	1.18843	0.195869	6.06746	1.2995e-09	1.42119e-08	up
LGALS1	830.259	1.22754	0.202437	6.06379	1.32948e-09	1.45199e-08	up
ELOVL2	2000.34	1.40448	0.23164	6.0632	1.33439e-09	1.45636e-08	up
SPATC1L	50.0168	2.46026	0.40618	6.05707	1.38625e-09	1.50987e-08	up
NPR3	240.712	1.74387	0.287913	6.05694	1.38738e-09	1.51007e-08	up
MAP7D3	65.6504	-1.00886	0.166615	-6.055	1.40417e-09	1.52731e-08	down
DIRAS3	13.7521	-1.91434	0.316289	-6.05248	1.42631e-09	1.54928e-08	down
CDC45	28.7407	2.10512	0.347836	6.05205	1.43013e-09	1.55238e-08	up
LOC101929937	28.0814	1.91763	0.317728	6.03544	1.58527e-09	1.70804e-08	up
CYP4F2	1044.08	-1.43224	0.237321	-6.03501	1.58951e-09	1.71145e-08	down
CENPA	18.9961	2.57579	0.427061	6.03144	1.62501e-09	1.74732e-08	up
ADGRG6	1105.31	-1.15412	0.191359	-6.03117	1.62782e-09	1.74917e-08	down
CKB	275.181	1.58006	0.26205	6.02961	1.64351e-09	1.76485e-08	up
ENPP7	363.882	1.87416	0.310878	6.02861	1.6538e-09	1.77351e-08	up
GALNT17	40.2034	2.20596	0.365945	6.02813	1.65864e-09	1.77751e-08	up
LGMN	2942.22	1.35494	0.224892	6.02485	1.69271e-09	1.8128e-08	up
LSS	1273.51	-1.38182	0.229385	-6.02401	1.70152e-09	1.82103e-08	down
PIK3IP1	356.079	1.10169	0.183012	6.01974	1.74703e-09	1.86848e-08	up
CASP1	226.303	1.01527	0.168774	6.01557	1.7925e-09	1.91455e-08	up
NAT14	78.9206	1.44035	0.239486	6.01434	1.80616e-09	1.92528e-08	up
CRYBG2	51.183	2.75849	0.458675	6.01405	1.80941e-09	1.92618e-08	up
BCAS1	18.2804	3.23843	0.538472	6.01411	1.80873e-09	1.92618e-08	up
E2F2	61.4662	3.45963	0.575284	6.01378	1.81244e-09	1.92812e-08	up
TPPP3	158.095	2.72679	0.453503	6.01273	1.82425e-09	1.9394e-08	up
NIBAN3	82.8324	2.458	0.408948	6.01055	1.84898e-09	1.96309e-08	up
C5orf24	487.329	-1.09995	0.18308	-6.00804	1.87775e-09	1.99231e-08	down
REPS2	212.591	-1.04824	0.174564	-6.0049	1.91445e-09	2.02856e-08	down
ATP2A3	312.535	1.4525	0.242065	6.00047	1.96751e-09	2.0834e-08	up
HCST	79.4232	1.64728	0.274557	5.99979	1.97573e-09	2.09072e-08	up
CHRNA1	14.6958	4.90499	0.817741	5.99821	1.99501e-09	2.10833e-08	up
STMN3	97.9603	1.52242	0.253856	5.99717	2.00791e-09	2.12056e-08	up
KNL1	187.692	1.65002	0.275302	5.99351	2.05359e-09	2.16738e-08	up
C1R	16183.7	-1.10176	0.183839	-5.99308	2.05899e-09	2.17165e-08	down
SPN	133.227	1.82179	0.304013	5.99248	2.06662e-09	2.17825e-08	up
GRB14	255.162	-1.59149	0.265693	-5.98995	2.09903e-09	2.21096e-08	down
PXDN	1500.06	1.16768	0.194958	5.98943	2.10584e-09	2.21522e-08	up
ERICH2	10.7583	-1.42349	0.237807	-5.98587	2.1523e-09	2.26111e-08	down
ATOX1	821.236	1.28179	0.214211	5.98376	2.18039e-09	2.28912e-08	up
HBA2	4742.29	4.1707	0.697126	5.98271	2.19456e-09	2.30249e-08	up
ANO3	18.6053	-1.55442	0.259867	-5.9816	2.20956e-09	2.31671e-08	down
HSD17B6	1865.39	-1.67934	0.280781	-5.98095	2.21843e-09	2.32448e-08	down
SLC16A10	101.859	-1.80262	0.301625	-5.97637	2.28171e-09	2.38922e-08	down
SCTR	296.671	2.39594	0.400962	5.97548	2.2942e-09	2.39916e-08	up
SPATA46	3.58548	-3.179	0.532194	-5.97339	2.32376e-09	2.42848e-08	down
KIF26B	123.389	1.65508	0.277141	5.97198	2.34384e-09	2.44788e-08	up
FOSB	4279.02	3.95945	0.663106	5.97106	2.35713e-09	2.46015e-08	up
EVI5	270.015	-1.17156	0.196235	-5.97021	2.36943e-09	2.47137e-08	down
ZFP28	64.0865	1.29118	0.216292	5.96959	2.37847e-09	2.47919e-08	up
TRIM68	84.5416	-1.01215	0.169562	-5.96919	2.3844e-09	2.48375e-08	down
LIMD2	339.425	1.17101	0.196214	5.96804	2.40124e-09	2.49804e-08	up
COL22A1	122.584	2.97782	0.499253	5.96454	2.45322e-09	2.5488e-08	up
SALL2	92.4029	1.73806	0.291507	5.96231	2.48695e-09	2.5805e-08	up
TCEA2	454.288	1.42153	0.238512	5.96002	2.522e-09	2.61517e-08	up
AKR1C3	1352.38	-1.2335	0.206981	-5.95948	2.53038e-09	2.62094e-08	down
CFAP90	11.8574	-1.95185	0.32774	-5.95549	2.59288e-09	2.68172e-08	down
GPRIN3	459.519	1.75198	0.294285	5.95334	2.62727e-09	2.71377e-08	up
HBA1	4591.06	4.19789	0.705437	5.95076	2.66896e-09	2.75328e-08	up
AGT	21162.3	-1.1012	0.185128	-5.9483	2.70944e-09	2.79324e-08	down
NTRK2	155.705	2.30224	0.387306	5.94426	2.77713e-09	2.85933e-08	up
SLC17A2	466.4	-1.41253	0.237672	-5.94321	2.79498e-09	2.87587e-08	down
KLB	384.106	-1.49892	0.252439	-5.93774	2.88975e-09	2.97146e-08	down
CDH11	173.339	2.10938	0.355284	5.93716	2.9e-09	2.98009e-08	up
PSRC1	44.9179	1.65671	0.279131	5.93525	2.93401e-09	3.01117e-08	up
PRCD	49.1373	1.37755	0.232113	5.93483	2.94153e-09	3.01695e-08	up
LAMA1	36.5591	2.32529	0.39211	5.9302	3.0257e-09	3.09732e-08	up
THNSL1	132.19	-1.17197	0.197687	-5.92842	3.05859e-09	3.12699e-08	down
CARD9	51.7778	1.35593	0.228749	5.92758	3.07437e-09	3.14112e-08	up
GAL3ST4	50.3222	1.79494	0.302827	5.92726	3.08039e-09	3.14526e-08	up
MTARC1	337.145	-1.22854	0.207356	-5.92482	3.12646e-09	3.18823e-08	down
PUS7	94.451	-1.1544	0.194951	-5.92149	3.1904e-09	3.24929e-08	down
KRT23	354.347	3.02032	0.510106	5.92098	3.20037e-09	3.25738e-08	up
SIDT1	34.0867	1.62804	0.274968	5.92084	3.20293e-09	3.25791e-08	up
SLC7A2	3680.97	-1.38657	0.234258	-5.91897	3.23962e-09	3.29104e-08	down
MOXD1	181.821	2.40535	0.406401	5.91867	3.2456e-09	3.29502e-08	up
RTKN2	17.6114	2.73438	0.462104	5.91725	3.27371e-09	3.32145e-08	up
NUF2	29.4668	2.30219	0.389294	5.91376	3.34385e-09	3.38618e-08	up
MCM5	365.815	1.14638	0.193901	5.91217	3.37621e-09	3.41462e-08	up
APOBEC3F	137.524	1.08804	0.184033	5.9122	3.37577e-09	3.41462e-08	up
FAM151A	444.904	2.11987	0.358623	5.91115	3.39733e-09	3.43381e-08	up
EMILIN2	264.455	1.45601	0.246392	5.90934	3.43481e-09	3.4695e-08	up
PCLO	37.1886	1.73448	0.293522	5.9092	3.43765e-09	3.47019e-08	up
PDZD8	604.052	-1.31501	0.222556	-5.90868	3.44853e-09	3.47897e-08	down
SORCS2	114.054	1.74605	0.295516	5.90845	3.45334e-09	3.48163e-08	up
PAQR5	118.796	1.84002	0.311488	5.9072	3.47979e-09	3.50608e-08	up
DBH	283.756	-1.34127	0.227063	-5.90704	3.48316e-09	3.50728e-08	down
MSTO1	152.966	-1.06636	0.180609	-5.90426	3.54238e-09	3.56466e-08	down
ROR2	54.2342	1.90642	0.322972	5.90276	3.57476e-09	3.59498e-08	up
STMN2	122.739	2.94013	0.49819	5.90162	3.5995e-09	3.61531e-08	up
HBD	412.308	4.78552	0.811046	5.90043	3.62565e-09	3.6393e-08	up
IGSF6	323.165	1.3706	0.232345	5.89898	3.65747e-09	3.66893e-08	up
FLRT2	257.027	1.71718	0.291136	5.8982	3.67494e-09	3.68415e-08	up
CLDN7	529.306	1.6267	0.276176	5.89011	3.85945e-09	3.86187e-08	up
LIPG	878.12	-1.47571	0.25058	-5.88918	3.88116e-09	3.88116e-08	down
LAIR1	280.211	1.22808	0.208598	5.88732	3.92506e-09	3.92016e-08	up
TMEM255A	39.5229	2.20492	0.37469	5.88465	3.98886e-09	3.97644e-08	up
MMAB	504.747	-1.15354	0.196024	-5.8847	3.9877e-09	3.97644e-08	down
CTSE	51.6821	2.79741	0.475447	5.88376	4.01059e-09	3.99561e-08	up
P2RY2	42.9141	-1.56069	0.265426	-5.87997	4.10351e-09	4.08563e-08	down
ZNF71	54.9582	1.09262	0.185884	5.87794	4.154e-09	4.13077e-08	up
SHD	8.4047	-2.11577	0.360019	-5.87683	4.18208e-09	4.15352e-08	down
RASA4B	130.454	1.52552	0.259691	5.87439	4.24413e-09	4.21253e-08	up
MGP	770.618	2.16215	0.368929	5.86062	4.61142e-09	4.56294e-08	up
EPHA3	282.566	1.81544	0.309908	5.85797	4.68548e-09	4.63335e-08	up
LTBP4	1301.87	1.41266	0.241174	5.85743	4.70095e-09	4.64578e-08	up
SCRN2	454.859	1.17239	0.200324	5.85249	4.84276e-09	4.78297e-08	up
KRT19	697.403	2.67938	0.457861	5.85194	4.85864e-09	4.79569e-08	up
SEMA6C	389.056	1.5744	0.269102	5.85055	4.89947e-09	4.83004e-08	up
NPAS1	25.295	3.55089	0.607028	5.84964	4.92651e-09	4.8537e-08	up
TRABD2A	52.7535	2.21256	0.378286	5.8489	4.94835e-09	4.87222e-08	up
IL11RA	353.784	1.26601	0.216458	5.84876	4.95253e-09	4.87334e-08	up
RUBCNL	92.4588	1.73221	0.296224	5.84763	4.98621e-09	4.90346e-08	up
PIK3CD	326.637	1.10247	0.18863	5.84462	5.07716e-09	4.98984e-08	up
PKHD1L1	28.5453	-2.36327	0.404389	-5.84404	5.09498e-09	5.00428e-08	down
STARD4	216.988	-1.89607	0.324538	-5.84235	5.14683e-09	5.04901e-08	down
CPD	1912.75	-1.22824	0.210348	-5.83909	5.24861e-09	5.13786e-08	down
AKR1D1	254.356	-2.49976	0.428125	-5.83885	5.25623e-09	5.14056e-08	down
STX3	401.398	1.13454	0.194486	5.83353	5.42654e-09	5.29742e-08	up
TYROBP	852.007	1.33244	0.228421	5.83326	5.43536e-09	5.302e-08	up
TNFRSF12A	1330.91	2.03913	0.349574	5.83319	5.43786e-09	5.302e-08	up
KIF6	44.1826	2.36195	0.405318	5.82739	5.6301e-09	5.48609e-08	up
FTCDNL1	53.7762	-1.28573	0.220651	-5.82698	5.64403e-09	5.49617e-08	down
CGA	35.1939	5.40605	0.927778	5.82688	5.64731e-09	5.49617e-08	up
LAMC2	376.773	2.40828	0.413543	5.82352	5.762e-09	5.60438e-08	up
SERPINA12	36.6196	2.71752	0.466718	5.82261	5.79363e-09	5.63172e-08	up
UBE2S	153.556	1.27402	0.218885	5.8205	5.8672e-09	5.69631e-08	up
CXCR3	21.0935	3.23802	0.55657	5.81781	5.96239e-09	5.78522e-08	up
SNCA	74.6529	2.69749	0.463921	5.81454	6.07998e-09	5.8886e-08	up
PAK3	106.036	2.29936	0.395502	5.81378	6.10786e-09	5.90618e-08	up
B3GALT9	15.1452	-1.33027	0.228815	-5.81374	6.1092e-09	5.90618e-08	down
ZNF770	384.895	-1.22963	0.211519	-5.81334	6.12396e-09	5.91687e-08	down
EDEM3	580.832	-1.15146	0.198133	-5.81158	6.18875e-09	5.97586e-08	down
RAB26	117.433	2.03032	0.349558	5.80826	6.31255e-09	6.09172e-08	up
AFP	1197.36	4.62983	0.797272	5.80708	6.35699e-09	6.13091e-08	up
DCLK2	83.351	1.39828	0.240842	5.8058	6.40587e-09	6.17409e-08	up
BZW1	1506.13	-1.1312	0.194861	-5.80515	6.43081e-09	6.19091e-08	down
MCM10	22.0156	2.32448	0.400512	5.80377	6.48412e-09	6.23098e-08	up
MMP7	874.629	3.07891	0.530663	5.80201	6.5524e-09	6.27612e-08	up
C5	6417.21	-1.32165	0.227783	-5.80225	6.54308e-09	6.27612e-08	down
TIGD2	134.379	-1.22958	0.211981	-5.8004	6.61551e-09	6.33063e-08	down
THRSP	103.186	-3.51964	0.60692	-5.79919	6.66351e-09	6.36894e-08	down
OSBPL11	389.383	-1.09558	0.188972	-5.79761	6.72683e-09	6.42179e-08	down
CD22	81.2114	1.75089	0.302002	5.79761	6.72652e-09	6.42179e-08	up
FBXL7	114.762	1.01133	0.174442	5.79748	6.73188e-09	6.42278e-08	up
ARMC9	75.5228	1.45075	0.250511	5.79115	6.9906e-09	6.65772e-08	up
ARHGEF12	2316.08	-1.02183	0.176464	-5.79058	7.01454e-09	6.67257e-08	down
FBLIM1	408.43	1.45152	0.250724	5.78931	7.06779e-09	6.71923e-08	up
MPHOSPH9	208.282	-1.18285	0.204339	-5.78863	7.09629e-09	6.74232e-08	down
AKR1B15	70.1881	4.04631	0.699034	5.78843	7.10494e-09	6.74653e-08	up
OXTR	99.6577	2.6454	0.457054	5.78794	7.12556e-09	6.7621e-08	up
HVCN1	75.1056	1.15204	0.199133	5.78529	7.23874e-09	6.8573e-08	up
TTBK1	15.7801	-1.74377	0.301544	-5.78281	7.34611e-09	6.95078e-08	down
GK5	115.716	-1.13476	0.196271	-5.7816	7.39923e-09	6.9969e-08	down
LAMC3	699.811	1.71352	0.296381	5.78147	7.40511e-09	6.99833e-08	up
HMMR	62.1267	2.02099	0.349938	5.7753	7.68176e-09	7.2555e-08	up
DNAJC5B	15.2487	2.7067	0.468837	5.77323	7.77675e-09	7.33223e-08	up
HTRA4	16.0722	2.5761	0.446328	5.77176	7.84465e-09	7.38754e-08	up
VILL	49.9244	1.22884	0.212922	5.77131	7.86564e-09	7.40296e-08	up
TNFSF15	71.1144	3.01979	0.52326	5.7711	7.87562e-09	7.40799e-08	up
SEC24D	712.911	-1.09461	0.189808	-5.76693	8.07269e-09	7.58444e-08	down
ADRA1B	82.5007	-1.17512	0.203785	-5.76644	8.09631e-09	7.60217e-08	down
THBS4	27.5505	2.42854	0.421354	5.76366	8.23085e-09	7.72246e-08	up
RAD51AP1	36.1328	1.77839	0.308555	5.7636	8.23407e-09	7.72246e-08	up
JUND	3965.69	1.92732	0.334627	5.7596	8.43121e-09	7.90271e-08	up
SLC38A3	6265.82	1.39849	0.242877	5.75803	8.50996e-09	7.97103e-08	up
FCRLA	26.1791	2.96657	0.515212	5.75795	8.51405e-09	7.97103e-08	up
STAT3	2806.46	-1.34902	0.234333	-5.75686	8.56925e-09	8.01801e-08	down
ARID3B	118.907	1.19346	0.207334	5.75621	8.60257e-09	8.03979e-08	up
TNFRSF14	1100.85	1.04174	0.180991	5.75579	8.62368e-09	8.05125e-08	up
MYL6B	207.579	1.2039	0.209166	5.75573	8.62682e-09	8.05125e-08	up
CCL25	12.5469	4.67771	0.812714	5.75567	8.62993e-09	8.05125e-08	up
ACVR1C	22.9493	-1.85323	0.32208	-5.75394	8.7188e-09	8.12468e-08	down
JAG2	111.102	1.64303	0.285597	5.75299	8.7681e-09	8.16587e-08	up
FCER1A	29.4024	2.60325	0.452616	5.75157	8.84178e-09	8.2297e-08	up
HLA-DQB2	94.1482	2.28172	0.396933	5.74839	9.00997e-09	8.3765e-08	up
NPM2	23.1145	1.94287	0.338046	5.74736	9.0645e-09	8.4223e-08	up
MGST1	3746.54	-1.37751	0.239752	-5.74557	9.16105e-09	8.50214e-08	down
ENHO	104.371	2.12302	0.36962	5.7438	9.2576e-09	8.58676e-08	up
GMNC	26.5214	-2.06813	0.360116	-5.74295	9.30401e-09	8.62481e-08	down
GLIS2	263.075	1.52276	0.265234	5.7412	9.40067e-09	8.70432e-08	up
RAB27A	331.326	-1.26823	0.220917	-5.74077	9.42478e-09	8.7216e-08	down
RASA4	133.156	1.45785	0.254068	5.73803	9.57821e-09	8.84823e-08	up
CACHD1	152.083	1.07451	0.187305	5.73668	9.65491e-09	8.9088e-08	up
PCOLCE	578.592	1.29456	0.225756	5.73434	9.78945e-09	9.02774e-08	up
CDCA7	25.4736	2.37295	0.414062	5.73089	9.99026e-09	9.20761e-08	up
EZH2	118.285	1.18318	0.206617	5.72641	1.0258e-08	9.43811e-08	up
SCARF2	204.194	1.39052	0.242992	5.72249	1.04974e-08	9.6472e-08	up
SYT13	94.8336	2.49599	0.436197	5.72217	1.05175e-08	9.66016e-08	up
DTX4	564.405	-1.16151	0.202997	-5.72183	1.05385e-08	9.67389e-08	down
DLG2	14.8887	-1.7368	0.303599	-5.72069	1.06095e-08	9.73351e-08	down
FNDC4	539.622	-1.62579	0.284289	-5.71881	1.07271e-08	9.83008e-08	down
KIRREL1	486.02	1.27725	0.223373	5.71799	1.0779e-08	9.87199e-08	up
MB21D2	50.4942	1.94673	0.340478	5.71763	1.08019e-08	9.88733e-08	up
AFMID	786.479	-1.11224	0.194681	-5.71314	1.10911e-08	1.01404e-07	down
TNFAIP2	1807.48	1.12352	0.196665	5.71287	1.11087e-08	1.01507e-07	up
OXT	102.774	2.57851	0.451367	5.71266	1.11221e-08	1.01571e-07	up
EPHB3	38.9391	2.03512	0.356403	5.71016	1.12867e-08	1.02957e-07	up
MFRP	136.664	1.55048	0.271715	5.70628	1.15471e-08	1.05144e-07	up
C1QTNF5	136.664	1.55048	0.271715	5.70628	1.15471e-08	1.05144e-07	up
APOA2	69387.7	1.30302	0.228351	5.7062	1.15527e-08	1.05144e-07	up
METAP1D	55.9331	-1.11888	0.196087	-5.70602	1.15651e-08	1.0517e-07	down
HES4	160.163	1.97676	0.346438	5.70596	1.15687e-08	1.0517e-07	up
PGBD4	30.6472	-1.13428	0.19888	-5.70333	1.17488e-08	1.06746e-07	down
MRAS	162.001	1.12815	0.197865	5.70162	1.18676e-08	1.07765e-07	up
RILP	398.721	1.01287	0.177692	5.70018	1.19683e-08	1.08556e-07	up
CLSPN	28.5925	2.01968	0.354506	5.69716	1.21817e-08	1.10304e-07	up
LFNG	104.295	1.18597	0.208178	5.69692	1.21994e-08	1.10402e-07	up
DIAPH3	30.7856	1.82748	0.3209	5.69485	1.23483e-08	1.11623e-07	up
KIF3C	114.053	1.37504	0.24165	5.69023	1.2687e-08	1.14555e-07	up
TNFRSF21	675.541	1.58533	0.278676	5.68881	1.27925e-08	1.15443e-07	up
NPY1R	88.4047	-1.56521	0.275194	-5.68764	1.28804e-08	1.16039e-07	down
GCKR	651.128	-1.03964	0.182901	-5.68414	1.31472e-08	1.18377e-07	down
CCDC8	82.6865	1.71488	0.301771	5.68271	1.3258e-08	1.1924e-07	up
ADGRF5	315.34	-1.09923	0.193481	-5.68135	1.33639e-08	1.20125e-07	down
METTL24	40.322	1.3163	0.231704	5.68097	1.33934e-08	1.20322e-07	up
TMEM82	401.33	1.51834	0.267289	5.68052	1.34282e-08	1.20568e-07	up
CNKSR1	69.5942	1.7602	0.310081	5.67656	1.37429e-08	1.23185e-07	up
RTN1	46.7009	1.6381	0.28858	5.67642	1.37543e-08	1.23219e-07	up
CHEK2	79.548	1.25418	0.220957	5.67612	1.37783e-08	1.23296e-07	up
PAFAH1B3	87.6168	1.05936	0.186694	5.67433	1.39229e-08	1.2452e-07	up
SKA3	22.5312	2.07937	0.366523	5.67322	1.40139e-08	1.25178e-07	up
EIF3J	496.255	-1.01123	0.178263	-5.6727	1.40563e-08	1.25433e-07	down
SERPINA4	3389.8	1.01691	0.179277	5.67229	1.40901e-08	1.25664e-07	up
GLYATL1	1048.51	-1.48806	0.262378	-5.67144	1.41605e-08	1.26222e-07	down
ADH1B	13777.8	-1.85104	0.326485	-5.66961	1.43125e-08	1.27435e-07	down
TRO	465.498	1.32019	0.232892	5.6687	1.43886e-08	1.28041e-07	up
HSD11B1	392.179	-2.94711	0.519991	-5.66762	1.44792e-08	1.28776e-07	down
HLA-DQB1	567.499	2.72663	0.4813	5.66514	1.46903e-08	1.30581e-07	up
LAMP5	41.2263	2.86166	0.50571	5.65871	1.52518e-08	1.35196e-07	up
FAM228B	53.507	1.07343	0.189721	5.65792	1.53222e-08	1.3567e-07	up
COL9A1	18.6705	3.92526	0.693815	5.6575	1.53592e-08	1.35922e-07	up
NGFR	922.997	1.35217	0.239115	5.65487	1.55968e-08	1.37796e-07	up
GFI1B	20.9546	6.51007	1.15189	5.65162	1.58939e-08	1.40344e-07	up
PPP1R15A	1356.43	1.94851	0.344833	5.6506	1.59885e-08	1.41101e-07	up
THSD7B	48.767	2.14608	0.379885	5.64928	1.61119e-08	1.41955e-07	up
HMGN2	992.251	1.28615	0.227881	5.64397	1.66178e-08	1.46171e-07	up
TPPP	234.356	1.92161	0.340489	5.64368	1.66458e-08	1.46336e-07	up
CLCNKA	16.9863	3.44755	0.610948	5.64294	1.67167e-08	1.4688e-07	up
GPAT3	488.275	1.98734	0.35273	5.63416	1.75917e-08	1.54144e-07	up
SLC35D1	1317.9	-1.04366	0.185249	-5.63381	1.7627e-08	1.54369e-07	down
ERICH5	201.928	1.14236	0.202813	5.63259	1.77525e-08	1.55298e-07	up
DEPDC7	250.5	-1.49869	0.266168	-5.63063	1.79558e-08	1.56905e-07	down
DOK6	15.8331	-1.92192	0.341566	-5.6268	1.83584e-08	1.60248e-07	down
EPS8L1	97.7876	2.32852	0.413866	5.62627	1.84153e-08	1.60657e-07	up
CDCP1	86.897	1.69486	0.301458	5.62222	1.88516e-08	1.64194e-07	up
TMEM74B	71.7787	1.65273	0.294071	5.62018	1.90763e-08	1.65971e-07	up
CCL22	16.5412	3.45635	0.615289	5.61745	1.93801e-08	1.68522e-07	up
CMPK1	1743.28	-1.05314	0.187501	-5.61671	1.94624e-08	1.69147e-07	down
MND1	14.9743	2.34594	0.417789	5.61513	1.9641e-08	1.70513e-07	up
AKAP9	1014.71	-1.15632	0.205995	-5.61333	1.98464e-08	1.72017e-07	down
ELAPOR2	70.5002	1.56529	0.278873	5.6129	1.98963e-08	1.72262e-07	up
ARHGEF3	174.988	1.04897	0.186885	5.61293	1.98929e-08	1.72262e-07	up
LIF	328.184	2.80231	0.499462	5.61065	2.01567e-08	1.74234e-07	up
MEX3B	39.0859	1.90224	0.339066	5.61023	2.0206e-08	1.74471e-07	up
CYP4A22	2458.8	1.52859	0.27248	5.60991	2.02432e-08	1.74699e-07	up
HDAC7	646.076	1.00625	0.179408	5.60871	2.03844e-08	1.75822e-07	up
SHFL	850.166	-1.01648	0.181275	-5.60742	2.05363e-08	1.76942e-07	down
GALNT12	22.1054	1.59991	0.285686	5.60023	2.14064e-08	1.83953e-07	up
TMC7	33.3185	1.81685	0.324599	5.59722	2.17819e-08	1.86769e-07	up
B3GNT3	140.956	2.04168	0.364812	5.59652	2.18699e-08	1.87423e-07	up
PDLIM1	1901.59	1.04906	0.187475	5.59574	2.1968e-08	1.87861e-07	up
SLPI	224.92	-1.94203	0.347152	-5.59418	2.21662e-08	1.89354e-07	down
TNFSF8	62.8853	1.55668	0.278295	5.59364	2.22353e-08	1.89842e-07	up
BBOX1	19.932	-2.75349	0.492412	-5.59183	2.24684e-08	1.91628e-07	down
SBK1	34.3382	2.44116	0.436872	5.58782	2.29931e-08	1.95895e-07	up
B3GNT7	94.1998	1.43468	0.256767	5.58749	2.30381e-08	1.96173e-07	up
LDLRAD2	461.9	1.23663	0.221517	5.58253	2.37038e-08	2.0152e-07	up
BMP4	71.2429	1.97035	0.353027	5.5813	2.38726e-08	2.0274e-07	up
ODF3L1	31.3315	3.785	0.678234	5.58067	2.39589e-08	2.03365e-07	up
PKD2L1	28.0172	2.28303	0.409132	5.58018	2.40269e-08	2.03834e-07	up
TGFB2	82.7124	2.01565	0.361229	5.57997	2.40557e-08	2.0397e-07	up
DNAJB9	621.308	-1.50285	0.269341	-5.57974	2.40875e-08	2.04131e-07	down
TMEM119	68.5709	2.06381	0.369886	5.57957	2.41116e-08	2.04227e-07	up
CLDND2	35.7171	1.89653	0.339966	5.57859	2.42481e-08	2.05275e-07	up
ACSL3	721.616	-1.27309	0.228346	-5.57525	2.47182e-08	2.09144e-07	down
DTL	43.5184	1.73334	0.310992	5.57357	2.49566e-08	2.10827e-07	up
ASB4	7.2112	-1.91858	0.344271	-5.57288	2.50567e-08	2.1156e-07	down
ADAMTS2	1975.61	1.14384	0.205323	5.57093	2.53383e-08	2.13712e-07	up
JAG1	613.634	1.38833	0.249261	5.56978	2.55063e-08	2.15016e-07	up
GJA5	87.4513	1.62712	0.292418	5.56435	2.63135e-08	2.21704e-07	up
EVA1B	206.891	1.1318	0.203415	5.56397	2.63711e-08	2.22072e-07	up
ORC1	28.885	2.00089	0.359885	5.55979	2.70105e-08	2.27337e-07	up
PEG3	953.389	1.67596	0.301457	5.55953	2.70509e-08	2.27557e-07	up
LARP4	853.093	-1.05785	0.190318	-5.55834	2.7236e-08	2.28754e-07	down
KLHL6	195.809	1.20581	0.216958	5.55782	2.73157e-08	2.29303e-07	up
SLAMF8	166.148	1.60958	0.289834	5.55345	2.80084e-08	2.34994e-07	up
PLK4	38.7061	1.67241	0.301179	5.55288	2.81003e-08	2.35642e-07	up
ID4	202.198	1.78547	0.321572	5.55232	2.81907e-08	2.36276e-07	up
ITCH	736	-1.0091	0.181766	-5.55162	2.83037e-08	2.36975e-07	down
TACC3	189.238	1.14053	0.205536	5.54903	2.87259e-08	2.39757e-07	up
CPNE5	37.3158	1.49184	0.268854	5.5489	2.87475e-08	2.39812e-07	up
TBC1D8B	151.687	-1.15506	0.208188	-5.54813	2.88748e-08	2.40749e-07	down
INSIG1	4862.37	-1.74979	0.315452	-5.54692	2.90744e-08	2.42161e-07	down
SHISA2	14.4706	3.29293	0.593705	5.54641	2.91593e-08	2.42741e-07	up
RGS16	139.633	2.36969	0.427385	5.54464	2.94557e-08	2.45081e-07	up
TTK	34.0857	2.10674	0.380271	5.54011	3.02284e-08	2.50988e-07	up
ZNF607	44.3213	1.37588	0.24849	5.53695	3.07791e-08	2.55031e-07	up
CD300LB	27.7001	1.97072	0.356012	5.53553	3.10283e-08	2.56963e-07	up
ZNF385A	271.425	1.32531	0.239618	5.53091	3.18566e-08	2.63278e-07	up
LGALS2	35.2022	1.74415	0.315573	5.52692	3.25903e-08	2.69063e-07	up
LAMA4	272.316	1.41648	0.256389	5.52474	3.29978e-08	2.72287e-07	up
UBXN11	248.814	1.01616	0.183951	5.52411	3.31166e-08	2.73126e-07	up
SLC37A2	323.421	1.45677	0.263734	5.52364	3.32042e-08	2.73708e-07	up
PLAT	228.488	1.78062	0.322566	5.52016	3.387e-08	2.78766e-07	up
TNFAIP3	1326.61	1.61323	0.292254	5.51994	3.39112e-08	2.78961e-07	up
TRPM7	580.262	-1.25791	0.227916	-5.51917	3.40599e-08	2.79758e-07	down
ABCC11	71.7616	-1.29166	0.234082	-5.51796	3.42957e-08	2.81545e-07	down
ABO	74.6065	6.04945	1.09698	5.51465	3.49471e-08	2.86347e-07	up
RNASE6	186.706	1.21111	0.219695	5.51269	3.53391e-08	2.89368e-07	up
KCNIP1	12.1608	3.5724	0.648303	5.51039	3.58048e-08	2.92732e-07	up
LRFN4	113.897	1.32105	0.239751	5.51008	3.58668e-08	2.93089e-07	up
COL5A3	78.7542	-1.59325	0.289259	-5.50804	3.62845e-08	2.962e-07	down
IKBKE	84.4371	1.22439	0.222313	5.5075	3.63965e-08	2.96963e-07	up
BEND5	17.8657	1.92516	0.34962	5.50642	3.66202e-08	2.98635e-07	up
MFSD10	327.062	1.12232	0.203829	5.50615	3.66756e-08	2.98935e-07	up
BCL2	144.068	1.24881	0.226923	5.50323	3.72896e-08	3.03321e-07	up
SHBG	674.799	1.55249	0.282161	5.50214	3.75217e-08	3.049e-07	up
ASPDH	601.887	1.56398	0.284291	5.50133	3.76937e-08	3.06142e-07	up
YPEL3	508.748	1.29785	0.236003	5.49931	3.8128e-08	3.09355e-07	up
AKR7A3	156.601	-2.09186	0.380545	-5.49701	3.86277e-08	3.13251e-07	down
CYP51A1	969.017	-1.27768	0.232568	-5.49382	3.93336e-08	3.1833e-07	down
CCDC120	340.909	1.45848	0.265763	5.48791	4.06722e-08	3.28996e-07	up
OXER1	344.939	1.99874	0.364267	5.48702	4.08763e-08	3.3048e-07	up
RESF1	412.206	-1.23739	0.225567	-5.48568	4.11875e-08	3.32828e-07	down
HMGA1	570.122	1.58209	0.288591	5.4821	4.20309e-08	3.38959e-07	up
WNT10A	36.8617	2.94919	0.538529	5.47639	4.341e-08	3.49057e-07	up
CXCR4	509.854	1.62465	0.296792	5.47403	4.39905e-08	3.53515e-07	up
SLC6A8	94.3318	1.51926	0.277586	5.47312	4.42179e-08	3.55164e-07	up
NCF2	416.028	1.06087	0.193842	5.47287	4.42817e-08	3.55498e-07	up
CKS2	116.757	1.48786	0.271923	5.4716	4.45984e-08	3.57861e-07	up
PTPRT	9.11517	-1.89403	0.346239	-5.4703	4.49287e-08	3.6015e-07	down
P3H3	99.5856	1.4752	0.269704	5.46969	4.50818e-08	3.61196e-07	up
TSPAN15	216.353	1.3501	0.246896	5.46828	4.5443e-08	3.63726e-07	up
ATOH8	292.306	-1.82984	0.334639	-5.4681	4.54882e-08	3.63905e-07	down
SEC14L2	659.77	-1.21841	0.222875	-5.46678	4.58285e-08	3.66262e-07	down
DUSP5	1163.69	2.08461	0.381363	5.46621	4.59761e-08	3.67258e-07	up
SOX5	131.254	-1.62297	0.297146	-5.46184	4.71214e-08	3.75843e-07	down
ST14	795.21	1.49239	0.273262	5.4614	4.72399e-08	3.76601e-07	up
SLC39A8	403.918	-1.14002	0.208839	-5.45888	4.79148e-08	3.81411e-07	down
SLC4A1	557.747	4.74929	0.870173	5.45787	4.8188e-08	3.83395e-07	up
ANO9	82.4506	1.73329	0.317615	5.4572	4.83699e-08	3.84269e-07	up
TICRR	20.3483	2.21705	0.40656	5.45318	4.94768e-08	3.92479e-07	up
KCNF1	19.7714	3.6751	0.674178	5.45122	5.00243e-08	3.96625e-07	up
CTHRC1	81.3132	2.65319	0.486794	5.45033	5.02779e-08	3.98438e-07	up
MDFIC	154.376	-1.02084	0.187333	-5.4493	5.05677e-08	4.00536e-07	down
MC1R	73.7346	1.95686	0.359229	5.4474	5.11115e-08	4.04443e-07	up
LILRB4	267.032	1.46713	0.269348	5.44695	5.12398e-08	4.05258e-07	up
ADGRD1	440.694	1.01719	0.186764	5.44638	5.14041e-08	4.06357e-07	up
PRR11	77.2898	1.31488	0.241437	5.44607	5.14944e-08	4.06869e-07	up
ADAMTS12	311.992	1.28269	0.235634	5.44355	5.22284e-08	4.12058e-07	up
CERCAM	203.405	1.53395	0.281802	5.44335	5.2287e-08	4.12317e-07	up
CBX2	38.0068	1.63182	0.299843	5.44227	5.26065e-08	4.14633e-07	up
FETUB	875.832	1.5681	0.28814	5.44214	5.26453e-08	4.14734e-07	up
EPHA2	1515.34	2.0306	0.373506	5.4366	5.43079e-08	4.26572e-07	up
SH3BP1	116.626	1.31621	0.242383	5.43031	5.62567e-08	4.41445e-07	up
TDO2	3143.69	-1.46622	0.270019	-5.43006	5.63341e-08	4.41836e-07	down
HSD17B12	874.095	-1.2773	0.235232	-5.42996	5.63681e-08	4.41887e-07	down
TESPA1	22.9442	2.02602	0.373137	5.42968	5.64543e-08	4.42345e-07	up
DDIT4	416.476	-1.51566	0.279236	-5.42787	5.70312e-08	4.4621e-07	down
CHD3	570.904	1.04972	0.193421	5.42714	5.72643e-08	4.47596e-07	up
STK33	21.6943	2.26494	0.417409	5.42618	5.75739e-08	4.49577e-07	up
C4orf51	35.2076	1.70142	0.313558	5.42618	5.75726e-08	4.49577e-07	up
TAGLN2	3273.86	1.01642	0.187355	5.42508	5.79288e-08	4.52127e-07	up
AGPAT4	130.158	1.50984	0.278398	5.42333	5.85e-08	4.56363e-07	up
SLC25A30	501.567	-1.16424	0.214716	-5.42223	5.88595e-08	4.5872e-07	down
PIMREG	19.3578	1.62571	0.299849	5.42176	5.9015e-08	4.59708e-07	up
IDO2	4.74453	-2.74487	0.506492	-5.41937	5.98093e-08	4.65668e-07	down
SLC25A18	754.49	-1.19448	0.220417	-5.41921	5.98627e-08	4.65858e-07	down
CD28	33.9439	1.87089	0.345347	5.41742	6.04656e-08	4.69864e-07	up
GAS1	195.399	1.58509	0.292627	5.41678	6.06828e-08	4.71323e-07	up
LOC728392	67.0034	1.51624	0.279929	5.41652	6.07696e-08	4.71768e-07	up
OAT	494.272	-1.63319	0.301674	-5.41377	6.17131e-08	4.78628e-07	down
HOPX	57.0819	2.06881	0.382244	5.41228	6.22263e-08	4.82374e-07	up
EEIG1	1255.4	1.44101	0.266335	5.41051	6.28439e-08	4.86926e-07	up
WNK2	165.104	1.9668	0.36363	5.4088	6.34486e-08	4.91373e-07	up
RECQL4	111.877	1.23523	0.228462	5.40674	6.41825e-08	4.96816e-07	up
DOK7	23.2151	1.75805	0.325174	5.40649	6.42715e-08	4.97265e-07	up
PLPPR1	144.843	1.38992	0.257112	5.40587	6.44938e-08	4.98744e-07	up
IL17RD	31.8108	1.6823	0.31121	5.40568	6.45613e-08	4.99025e-07	up
SAPCD1	22.2409	2.12853	0.393954	5.40299	6.55407e-08	5.05618e-07	up
RUNDC3B	51.0578	-1.52581	0.282476	-5.40156	6.60641e-08	5.08675e-07	down
ECHDC2	2352.11	-1.01873	0.188618	-5.40103	6.62586e-08	5.09746e-07	down
RTP4	98.0196	1.67295	0.309778	5.40047	6.64651e-08	5.11025e-07	up
XKR9	6.29135	-3.20509	0.593753	-5.39801	6.73826e-08	5.1783e-07	down
SLC43A2	403.498	1.1401	0.211221	5.39765	6.75188e-08	5.18539e-07	up
ISM1	17.546	-2.16264	0.400667	-5.3976	6.75397e-08	5.18539e-07	down
OTUD6B	73.0978	-1.12479	0.208393	-5.39746	6.75916e-08	5.18677e-07	down
PDE6G	25.8407	1.64772	0.305386	5.39552	6.83258e-08	5.23569e-07	up
MATK	74.5441	1.37857	0.255502	5.39553	6.83201e-08	5.23569e-07	up
SDK2	29.9089	1.75813	0.32597	5.39353	6.90866e-08	5.2864e-07	up
ATP6V1FNB	15.7103	2.36811	0.439136	5.39267	6.94186e-08	5.30926e-07	up
CLIP3	100.034	1.57166	0.291459	5.3924	6.95244e-08	5.31481e-07	up
C1QTNF7	50.3266	1.837	0.34089	5.38882	7.09207e-08	5.41638e-07	up
DGKG	24.2326	-1.26843	0.235403	-5.38833	7.11142e-08	5.42597e-07	down
ABCC5	499.727	1.22698	0.227792	5.38641	7.18795e-08	5.48175e-07	up
MILR1	59.5515	1.15972	0.215391	5.38428	7.2737e-08	5.54187e-07	up
UAP1	747.02	-1.03331	0.19195	-5.38324	7.31587e-08	5.56617e-07	down
COL6A2	4307.34	1.21263	0.225261	5.38323	7.31604e-08	5.56617e-07	up
LRCOL1	33.9384	-2.59248	0.481898	-5.37971	7.46042e-08	5.67063e-07	down
GPRIN2	79.2778	2.25341	0.419027	5.37774	7.54277e-08	5.72709e-07	up
COLEC12	65.6153	2.01016	0.373802	5.37759	7.54902e-08	5.72709e-07	up
IBTK	1093.44	-1.11006	0.206461	-5.37658	7.59119e-08	5.75635e-07	down
KCND1	38.2334	1.43167	0.266318	5.37578	7.62539e-08	5.77596e-07	up
ISLR	224.683	1.74292	0.324212	5.37587	7.62136e-08	5.77596e-07	up
C9orf43	7.06692	-1.36081	0.253164	-5.37522	7.64873e-08	5.78901e-07	down
ISG20	233.354	1.33993	0.249369	5.37329	7.73127e-08	5.84319e-07	up
TPRG1	59.3497	-2.09789	0.390602	-5.37091	7.83385e-08	5.91513e-07	down
JPH1	7.42352	-2.07412	0.386172	-5.37098	7.8311e-08	5.91513e-07	down
ZG16	120.193	1.80568	0.336205	5.37075	7.84085e-08	5.91763e-07	up
PRR18	141.661	1.633	0.304159	5.36889	7.92223e-08	5.97622e-07	up
VASN	762.407	1.00904	0.188132	5.36347	8.16397e-08	6.15568e-07	up
ASPN	588.721	1.37537	0.256501	5.36206	8.22782e-08	6.19798e-07	up
ADAMTS14	39.1089	1.86374	0.347888	5.3573	8.4477e-08	6.35763e-07	up
AQP1	1101.57	1.43365	0.267617	5.35711	8.45646e-08	6.36123e-07	up
HAPLN4	18.0716	-1.90321	0.355331	-5.35615	8.50118e-08	6.38887e-07	down
SYN1	23.0254	-1.93439	0.361245	-5.3548	8.56526e-08	6.42796e-07	down
ZNF382	45.0276	1.39167	0.259947	5.35369	8.61791e-08	6.46444e-07	up
CLOCK	268.369	-1.04699	0.195571	-5.35351	8.62652e-08	6.46787e-07	down
STUM	14.7621	2.3685	0.442461	5.353	8.65068e-08	6.48295e-07	up
KIF11	79.5163	1.48068	0.276614	5.35286	8.65748e-08	6.48501e-07	up
ITGA3	263.435	1.83081	0.342116	5.35141	8.72697e-08	6.534e-07	up
MATCAP2	72.8384	-1.04681	0.195657	-5.35022	8.78477e-08	6.5742e-07	down
PGLYRP2	2004.8	1.46954	0.274686	5.3499	8.8004e-08	6.58282e-07	up
GLI3	45.0465	1.44517	0.270227	5.348	8.89303e-08	6.64899e-07	up
PRRT2	35.8839	1.56618	0.292861	5.34785	8.90036e-08	6.65137e-07	up
CYP2E1	29904.5	-1.497	0.279959	-5.3472	8.93262e-08	6.67236e-07	down
MBLAC2	51.5224	-1.25121	0.234003	-5.347	8.94234e-08	6.6765e-07	down
C14orf180	5.97114	-2.42947	0.454392	-5.34665	8.95993e-08	6.68652e-07	down
LMBRD2	214.486	-1.38115	0.258326	-5.34651	8.9665e-08	6.68829e-07	down
MVD	459.691	-1.22721	0.229591	-5.34519	9.03218e-08	6.73101e-07	down
AMPD3	89.4691	1.07694	0.201519	5.34409	9.08725e-08	6.76575e-07	up
PKHD1	737.806	1.789	0.334789	5.34366	9.10887e-08	6.77555e-07	up
FMNL1	349.504	1.11562	0.208796	5.34311	9.13673e-08	6.79311e-07	up
PPP1R3G	303.546	2.66181	0.498213	5.34271	9.15692e-08	6.80495e-07	up
TACSTD2	382.722	2.28969	0.428761	5.34025	9.28197e-08	6.88829e-07	up
ALDH1L1	1862.95	-1.45636	0.272709	-5.34032	9.27805e-08	6.88829e-07	down
ANK1	111.567	4.25467	0.796769	5.3399	9.29955e-08	6.89814e-07	up
ZNF154	116.927	1.16465	0.218188	5.3378	9.40797e-08	6.96242e-07	up
NT5DC2	262.37	1.08207	0.202728	5.33757	9.4203e-08	6.96832e-07	up
LRRC4B	44.9438	1.37135	0.256969	5.33662	9.46969e-08	6.99839e-07	up
GINS4	39.0527	1.16999	0.219246	5.33643	9.4796e-08	7.00248e-07	up
EEF1AKMT4-ECE2	17.0082	-1.09805	0.205813	-5.33515	9.54657e-08	7.04869e-07	down
PINLYP	13.9599	1.94347	0.364415	5.33312	9.65394e-08	7.12095e-07	up
PCNX2	54.7481	1.71764	0.322074	5.33306	9.65719e-08	7.12095e-07	up
CD207	12.7733	3.83134	0.718926	5.32926	9.86131e-08	7.26432e-07	up
RADX	15.2394	-1.16828	0.219277	-5.32785	9.93797e-08	7.31742e-07	down
KCNE4	94.1149	2.05492	0.385865	5.3255	1.00677e-07	7.40955e-07	up
DLGAP1	17.6248	2.66182	0.500748	5.31568	1.06259e-07	7.80959e-07	up
ANKDD1B	16.6194	2.31644	0.435813	5.31522	1.06529e-07	7.82585e-07	up
GAB2	411.64	1.10363	0.207645	5.31499	1.06664e-07	7.83213e-07	up
TICAM1	327.633	1.1517	0.216773	5.31295	1.07867e-07	7.90599e-07	up
BSPRY	32.3337	1.72427	0.324537	5.31302	1.07824e-07	7.90599e-07	up
CLEC4A	44.3718	1.02795	0.193521	5.31183	1.0853e-07	7.95092e-07	up
WTIP	97.6383	1.30474	0.245651	5.31138	1.088e-07	7.96704e-07	up
PLCH2	37.2689	-1.43001	0.269338	-5.30934	1.10025e-07	8.04937e-07	down
FEZ1	219.447	1.14039	0.214951	5.30536	1.12451e-07	8.21939e-07	up
EXO1	23.2373	2.04991	0.38643	5.30475	1.1283e-07	8.23574e-07	up
CAPN5	501.995	-1.08926	0.205341	-5.30462	1.12907e-07	8.23765e-07	down
CFTR	684.993	2.025	0.381877	5.30275	1.14069e-07	8.31486e-07	up
C1QTNF2	17.1889	1.93068	0.364257	5.30032	1.15601e-07	8.41884e-07	up
ABCB6	280.818	-1.00506	0.189704	-5.29808	1.1703e-07	8.51901e-07	down
CD109	124.328	1.39177	0.26275	5.29692	1.17771e-07	8.56903e-07	up
SNN	384.174	1.01095	0.190959	5.29407	1.19622e-07	8.69978e-07	up
CRIP1	111.528	1.81156	0.342245	5.29316	1.20222e-07	8.73943e-07	up
UBR3	589.797	-1.04091	0.196658	-5.29298	1.20337e-07	8.74383e-07	down
ADAM28	74.1819	1.5325	0.28981	5.28795	1.23698e-07	8.97986e-07	up
PEX11A	181.434	-1.03177	0.195185	-5.28614	1.24922e-07	9.06465e-07	down
NEU4	196.769	-1.79743	0.34009	-5.28515	1.25599e-07	9.10963e-07	down
TMEM125	33.0796	1.81595	0.343699	5.28355	1.26704e-07	9.18145e-07	up
MNS1	26.9665	2.15613	0.408153	5.28267	1.27315e-07	9.22158e-07	up
DMD	552.452	-1.00832	0.190922	-5.28134	1.28242e-07	9.27612e-07	down
PLEKHG5	111.706	1.11145	0.210458	5.28113	1.28391e-07	9.2827e-07	up
RAPGEFL1	63.0474	-1.17786	0.223086	-5.27984	1.29299e-07	9.34413e-07	down
IDO1	22.5797	2.7977	0.530006	5.27862	1.30159e-07	9.39775e-07	up
ELOVL7	106.153	1.90954	0.361747	5.27866	1.30134e-07	9.39775e-07	up
SERPINA11	3828.44	1.20573	0.228473	5.27734	1.31075e-07	9.44687e-07	up
TMEM158	36.5517	2.30024	0.436181	5.27359	1.33783e-07	9.62037e-07	up
FAM222A	92.5973	1.46791	0.278387	5.27291	1.34276e-07	9.65145e-07	up
TNNI2	17.263	2.36592	0.448978	5.26957	1.36743e-07	9.81558e-07	up
PDE6B	27.0429	1.38352	0.262561	5.26934	1.36916e-07	9.82358e-07	up
MMRN1	154.23	-1.8363	0.348801	-5.26461	1.40484e-07	1.0048e-06	down
ASTN1	25.5931	1.86013	0.353526	5.26166	1.42757e-07	1.01879e-06	up
TLE6	7.4904	-1.43258	0.272289	-5.26125	1.43078e-07	1.02062e-06	down
RUNX3	149.602	1.52523	0.289927	5.26074	1.43476e-07	1.023e-06	up
ACKR2	107.08	-1.18229	0.224757	-5.26032	1.43802e-07	1.02487e-06	down
IL2RG	179.901	1.53718	0.292496	5.25538	1.47715e-07	1.05229e-06	up
ICOSLG	167.745	1.17446	0.223515	5.25449	1.48436e-07	1.05695e-06	up
SAPCD2	24.1781	1.57788	0.300317	5.25404	1.48802e-07	1.05885e-06	up
ZNF581	97.6509	1.01831	0.193964	5.24998	1.52117e-07	1.0798e-06	up
DNAH11	30.3333	-1.13438	0.216108	-5.24915	1.52802e-07	1.08322e-06	down
DCSTAMP	19.9635	2.46634	0.469892	5.24874	1.53145e-07	1.08517e-06	up
KLF6	5466.22	1.51544	0.288812	5.24713	1.54488e-07	1.09372e-06	up
PLEKHG4	34.5503	1.52461	0.2907	5.2446	1.56619e-07	1.10832e-06	up
BMP2	279.06	1.29054	0.246172	5.24243	1.58479e-07	1.12049e-06	up
RANBP3L	42.8692	-2.3165	0.441993	-5.24103	1.5968e-07	1.12803e-06	down
LTBP1	511.386	1.05689	0.201656	5.24102	1.59687e-07	1.12803e-06	up
CSF2RA	102.594	1.3063	0.249364	5.23851	1.61879e-07	1.141e-06	up
NCMAP	90.4797	1.44058	0.275025	5.23799	1.62334e-07	1.1437e-06	up
SLC9A1	174.973	1.08484	0.207149	5.237	1.63203e-07	1.14932e-06	up
SMIM1	64.2315	1.61984	0.309362	5.23607	1.64032e-07	1.15465e-06	up
LRRC7	38.9689	2.07106	0.395582	5.23547	1.64568e-07	1.15791e-06	up
GTF2IRD1	116.989	1.04883	0.20036	5.23472	1.65237e-07	1.1616e-06	up
TOR4A	283.358	1.06301	0.203096	5.23401	1.65875e-07	1.16557e-06	up
EMILIN1	1263.82	1.14257	0.218343	5.23288	1.66889e-07	1.17218e-06	up
TMEM200A	30.7268	2.20628	0.421698	5.23189	1.67783e-07	1.17742e-06	up
ROBO2	65.613	1.72468	0.329798	5.2295	1.6997e-07	1.19225e-06	up
GSKIP	175.74	-1.25122	0.239309	-5.22846	1.70926e-07	1.1979e-06	down
ARHGAP15	106.534	1.07938	0.206491	5.22724	1.72063e-07	1.20534e-06	up
RAPH1	771.137	-1.15278	0.220576	-5.22622	1.73014e-07	1.21148e-06	down
BLM	39.2916	1.56514	0.299519	5.2255	1.73684e-07	1.21564e-06	up
EFNA2	89.5316	-1.03265	0.197672	-5.22408	1.75019e-07	1.22445e-06	down
DPP4	1149.92	1.20466	0.230755	5.22052	1.78419e-07	1.24714e-06	up
TRAM2	625.865	-1.01413	0.194288	-5.21974	1.79178e-07	1.2519e-06	down
C1orf127	11.4245	2.69865	0.517224	5.21757	1.8129e-07	1.265e-06	up
ACADL	116.83	-1.22312	0.234844	-5.20822	1.90661e-07	1.32788e-06	down
SERPINA5	4908.87	1.06154	0.203842	5.20763	1.91266e-07	1.33055e-06	up
SATB2	36.029	-1.05272	0.202147	-5.2077	1.912e-07	1.33055e-06	down
ANKRD33B	51.7116	1.86479	0.358132	5.20698	1.91938e-07	1.33464e-06	up
TPSB2	81.0116	2.52096	0.484184	5.20661	1.92322e-07	1.33673e-06	up
SCD5	166.762	1.9723	0.378933	5.20487	1.94134e-07	1.34757e-06	up
HBG2	2061.78	4.26033	0.818709	5.20372	1.9534e-07	1.35476e-06	up
PLEKHG2	421.074	1.10882	0.213104	5.2032	1.95886e-07	1.35796e-06	up
SLC22A1	1291.19	-1.98033	0.380656	-5.20242	1.96714e-07	1.36311e-06	down
HBG1	1457.68	4.2301	0.813387	5.2006	1.98642e-07	1.37469e-06	up
APOBR	191.6	1.12492	0.216304	5.20065	1.98595e-07	1.37469e-06	up
RGCC	211.483	2.53355	0.487236	5.19984	1.99463e-07	1.37977e-06	up
FGF19	77.1852	4.14808	0.797963	5.19834	2.01078e-07	1.38974e-06	up
CSPG4	106.532	1.73867	0.334563	5.19685	2.02695e-07	1.3991e-06	up
KCP	15.2237	2.09783	0.403795	5.1953	2.04387e-07	1.40835e-06	up
P2RX7	224.962	1.3646	0.262697	5.19459	2.05174e-07	1.41256e-06	up
EEF1E1	49.9181	-1.26271	0.24313	-5.19356	2.06308e-07	1.41975e-06	down
TUBE1	167.246	-1.01567	0.19566	-5.19099	2.09182e-07	1.43706e-06	down
LOC102724560	1187.87	-1.04262	0.200975	-5.18782	2.12772e-07	1.4611e-06	down
PIF1	29.623	1.80765	0.348512	5.18677	2.13971e-07	1.46744e-06	up
PRSS50	24.5877	2.42988	0.468529	5.18618	2.1465e-07	1.47147e-06	up
DIO3	26.6795	2.52318	0.486534	5.18602	2.14834e-07	1.4721e-06	up
NPAS2	204.148	-1.25626	0.242318	-5.18435	2.1677e-07	1.48409e-06	down
NRARP	90.9536	1.19823	0.231148	5.18384	2.17363e-07	1.48752e-06	up
PCDH20	14.2948	-2.97024	0.573276	-5.18117	2.20496e-07	1.50831e-06	down
FHL3	161.659	1.28713	0.248436	5.18092	2.20796e-07	1.50972e-06	up
CYP4A11	5712.35	1.42471	0.275031	5.1802	2.21653e-07	1.51367e-06	up
NFKBID	87.5365	1.55253	0.29978	5.17892	2.23177e-07	1.52339e-06	up
RASAL1	184.105	1.30466	0.252057	5.17604	2.26647e-07	1.54444e-06	up
DACT2	90.272	2.06644	0.399387	5.17404	2.29091e-07	1.56043e-06	up
UCP2	608.717	1.52838	0.295414	5.17369	2.29516e-07	1.56266e-06	up
FCHO1	60.061	1.28083	0.247605	5.17285	2.30554e-07	1.56906e-06	up
TRIM45	53.1132	1.52462	0.294746	5.17265	2.30798e-07	1.56938e-06	up
HMGB2	476.205	1.3472	0.260456	5.17247	2.31017e-07	1.57021e-06	up
RNF180	58.5146	-1.24242	0.240391	-5.16834	2.36181e-07	1.59958e-06	down
CHAC2	14.5833	-1.46717	0.283879	-5.1683	2.36238e-07	1.59958e-06	down
TMEM178A	85.3771	1.87773	0.363387	5.16729	2.37515e-07	1.60686e-06	up
ZBTB21	245.59	-1.39889	0.27075	-5.16672	2.38238e-07	1.61108e-06	down
CLEC5A	53.8004	2.01178	0.389447	5.16572	2.39513e-07	1.61901e-06	up
PRR7	40.9939	1.37712	0.266741	5.16278	2.43314e-07	1.64262e-06	up
MAGEL2	10.5933	2.60582	0.504853	5.16153	2.44937e-07	1.65288e-06	up
CD79A	53.4295	2.14819	0.416238	5.16097	2.4567e-07	1.65714e-06	up
TTC9	139.096	1.27037	0.246178	5.16039	2.46437e-07	1.6616e-06	up
HEG1	636.037	1.04081	0.201747	5.159	2.48271e-07	1.67186e-06	up
CCL5	192.638	2.6343	0.510615	5.15907	2.4818e-07	1.67186e-06	up
PSMB10	456.371	1.01207	0.19618	5.15888	2.48436e-07	1.67226e-06	up
GCHFR	207.664	-1.07076	0.20758	-5.15829	2.49212e-07	1.67678e-06	down
HTRA3	215.279	1.86086	0.360857	5.15679	2.5122e-07	1.68746e-06	up
ZYG11B	470.723	-1.08499	0.210459	-5.15533	2.53183e-07	1.69921e-06	down
IRAK2	384.37	1.18186	0.229275	5.15479	2.53922e-07	1.70346e-06	up
EEF1AKMT4	50.5127	-1.07023	0.207651	-5.15397	2.55029e-07	1.71017e-06	down
DNAH6	20.2405	-1.88679	0.366134	-5.15328	2.55972e-07	1.71506e-06	down
C2orf69	109.196	-1.08161	0.209919	-5.1525	2.57038e-07	1.72148e-06	down
JUN	4252.74	1.83393	0.356068	5.15051	2.59777e-07	1.73691e-06	up
C12orf75	95.1165	1.54766	0.300556	5.14934	2.61409e-07	1.74637e-06	up
BACE2	334.026	1.35299	0.262764	5.14907	2.61788e-07	1.74817e-06	up
PAX5	40.7976	3.23127	0.627851	5.14656	2.65301e-07	1.76941e-06	up
KIF18A	20.2703	2.04517	0.397845	5.14063	2.73819e-07	1.82394e-06	up
MDP1	40.9395	1.00686	0.195957	5.13818	2.77405e-07	1.84475e-06	up
MYO15B	1228.13	1.04396	0.203329	5.13437	2.83088e-07	1.88098e-06	up
PLEK	447.725	1.41288	0.275213	5.13376	2.84006e-07	1.88621e-06	up
KLF5	210.069	2.14469	0.417851	5.13266	2.85673e-07	1.89501e-06	up
RHEX	27.7295	2.60931	0.508422	5.13218	2.86401e-07	1.89905e-06	up
ALDH8A1	1432.22	-1.0091	0.196875	-5.12558	2.96622e-07	1.96121e-06	down
CCR5	76.0686	1.90984	0.372689	5.12449	2.98351e-07	1.97175e-06	up
NRROS	101.378	1.28757	0.251263	5.12437	2.98537e-07	1.97217e-06	up
NUAK2	242.803	1.42806	0.278685	5.12429	2.98668e-07	1.97222e-06	up
ARL4C	648.286	1.31336	0.256314	5.12405	2.99048e-07	1.97391e-06	up
HLA-DRB5	1052.69	2.15885	0.421351	5.12363	2.99711e-07	1.97695e-06	up
TRIL	29.6494	1.44385	0.281811	5.12349	2.9993e-07	1.97729e-06	up
SAMD11	148.714	1.01102	0.197338	5.1233	3.00228e-07	1.97844e-06	up
TSPAN10	15.1426	2.83754	0.554251	5.1196	3.06186e-07	2.01356e-06	up
LDOC1	111.619	1.75396	0.342645	5.11888	3.07361e-07	2.02045e-06	up
PTS	163.233	-1.21694	0.237796	-5.11758	3.09476e-07	2.03352e-06	down
TIFAB	14.2243	2.94034	0.574584	5.11733	3.09884e-07	2.03536e-06	up
C3orf52	61.0475	2.37303	0.463779	5.11673	3.10876e-07	2.04104e-06	up
MYB	23.0005	3.5818	0.700234	5.11515	3.135e-07	2.05405e-06	up
PNPLA2	1736.38	1.12082	0.219139	5.11462	3.14366e-07	2.05889e-06	up
RNF207	303.57	1.09348	0.213961	5.11066	3.21032e-07	2.10082e-06	up
DNAJC6	51.6821	1.53235	0.299859	5.11025	3.21732e-07	2.10368e-06	up
SLIT2	143.962	1.62599	0.318202	5.10992	3.22303e-07	2.10656e-06	up
P3H4	87.0138	1.09616	0.214586	5.10827	3.2513e-07	2.1233e-06	up
AMOTL1	433.744	-1.07064	0.209634	-5.1072	3.2697e-07	2.13444e-06	down
CIT	96.778	1.22881	0.240681	5.10556	3.2982e-07	2.15129e-06	up
LPIN3	328.519	-1.16727	0.228714	-5.10361	3.33227e-07	2.17175e-06	down
HSPB8	179.384	1.63256	0.319883	5.10363	3.33198e-07	2.17175e-06	up
NFIB	311.058	-1.16373	0.228046	-5.10306	3.34202e-07	2.17721e-06	down
APOA1	72827.2	1.26095	0.247114	5.1027	3.34841e-07	2.18049e-06	up
FPR3	387.103	1.45865	0.286035	5.09954	3.40473e-07	2.21626e-06	up
TP53BP2	1242.53	1.21644	0.238616	5.09789	3.43457e-07	2.23296e-06	up
KRT17	96.4656	4.00895	0.786409	5.0978	3.43626e-07	2.23315e-06	up
CH25H	41.8222	2.30009	0.451283	5.09679	3.45469e-07	2.24422e-06	up
CA11	23.7816	1.6424	0.322466	5.09324	3.5199e-07	2.28472e-06	up
PLXNA4	61.4233	1.7905	0.35164	5.09186	3.54571e-07	2.30054e-06	up
PTGER4	115.13	1.48478	0.291639	5.09117	3.55854e-07	2.30793e-06	up
STAT1	3750.61	1.16039	0.227962	5.09028	3.57539e-07	2.31792e-06	up
SYT11	94.9546	1.19035	0.233882	5.08955	3.58922e-07	2.32594e-06	up
CD200	26.5552	2.05555	0.403999	5.08801	3.61837e-07	2.34389e-06	up
RDH16	935.35	-1.6935	0.332984	-5.08581	3.66057e-07	2.36643e-06	down
FOXN4	18.7612	3.03878	0.597565	5.08526	3.67119e-07	2.37234e-06	up
CNGA1	254.547	1.24765	0.245469	5.0827	3.72114e-07	2.4017e-06	up
FBLL1	17.4572	3.29901	0.649787	5.07707	3.83309e-07	2.46898e-06	up
TRERF1	83.9127	1.16478	0.22944	5.07665	3.84149e-07	2.47339e-06	up
EXD3	156.283	1.03243	0.203573	5.07154	3.9461e-07	2.53973e-06	up
EEIG2	289.661	1.27936	0.252339	5.07001	3.97798e-07	2.55855e-06	up
FANCD2	63.5201	1.14707	0.226364	5.06739	4.03311e-07	2.5926e-06	up
TPSAB1	76.0876	2.47563	0.488819	5.06451	4.09459e-07	2.62789e-06	up
KCNU1	15.2727	3.33432	0.65851	5.06343	4.11775e-07	2.64064e-06	up
MID1IP1	505.11	-1.29302	0.255376	-5.06323	4.12214e-07	2.6424e-06	down
MAP2K6	65.837	-1.15865	0.228933	-5.06109	4.16856e-07	2.67001e-06	down
PLEKHB1	44.6022	1.7969	0.3552	5.05884	4.21823e-07	2.69643e-06	up
CNPY3-GNMT	226.242	-1.57822	0.312077	-5.05715	4.25577e-07	2.71934e-06	down
KIAA2012	6.19535	-1.58777	0.313976	-5.05697	4.25975e-07	2.7208e-06	down
XCR1	22.5079	2.69585	0.533167	5.0563	4.27468e-07	2.72925e-06	up
DUSP4	190.466	1.99871	0.39545	5.05426	4.32069e-07	2.75642e-06	up
TMPRSS6	2770.31	1.25631	0.248576	5.05403	4.32576e-07	2.75856e-06	up
WT1	22.1682	2.78264	0.550715	5.05277	4.35457e-07	2.77582e-06	up
MEGF6	521.978	1.14312	0.226247	5.05253	4.35995e-07	2.77814e-06	up
PCLAF	42.4868	1.61467	0.319848	5.04824	4.45891e-07	2.83331e-06	up
HRC	20.8976	1.91167	0.378679	5.04827	4.45828e-07	2.83331e-06	up
GLRX	552.17	-1.16356	0.230635	-5.04503	4.53453e-07	2.87793e-06	down
DENND6B	75.4709	1.28809	0.255401	5.04339	4.57359e-07	2.90041e-06	up
FILIP1L	504.64	1.39279	0.276251	5.04174	4.61312e-07	2.92201e-06	up
CERKL	39.9238	1.40816	0.279407	5.03982	4.65966e-07	2.94799e-06	up
COL6A3	3464.47	1.49509	0.296834	5.03678	4.73423e-07	2.9928e-06	up
TMED7-TICAM2	155.276	-1.26883	0.251934	-5.03635	4.74494e-07	2.99838e-06	down
FOXS1	16.4829	2.6925	0.534661	5.0359	4.75619e-07	3.00312e-06	up
EFCAB12	119.618	1.64033	0.325798	5.03481	4.78314e-07	3.01894e-06	up
NNMT	2686.64	-2.9665	0.589254	-5.03434	4.79503e-07	3.02525e-06	down
OSBP2	75.7104	2.32212	0.461412	5.03263	4.83795e-07	3.05113e-06	up
ALAS2	171.263	4.23758	0.842118	5.03205	4.85256e-07	3.05793e-06	up
PROM1	323.621	1.66594	0.331115	5.03129	4.87182e-07	3.06886e-06	up
CLEC4F	13.3578	3.57162	0.710004	5.03042	4.8941e-07	3.08152e-06	up
FRK	325.066	-1.20668	0.239923	-5.02945	4.91877e-07	3.09478e-06	down
FDPS	887.611	-1.02743	0.204404	-5.02649	4.99529e-07	3.14169e-06	down
HBM	96.4155	4.86918	0.969073	5.02458	5.04547e-07	3.172e-06	up
ZNF469	144.748	1.59019	0.316561	5.02335	5.07787e-07	3.18737e-06	up
GCSAM	28.3946	1.82762	0.363851	5.02299	5.08734e-07	3.1908e-06	up
PLPP2	123.036	1.74834	0.34814	5.02196	5.11477e-07	3.20676e-06	up
HMCN2	99.749	1.74092	0.346835	5.01943	5.18241e-07	3.24789e-06	up
TMED7	928.886	-1.51991	0.302813	-5.01929	5.18633e-07	3.24907e-06	down
POLQ	37.5633	1.76027	0.350768	5.01834	5.21188e-07	3.2638e-06	up
N4BP3	30.5183	1.79964	0.358812	5.01554	5.28847e-07	3.30788e-06	up
SEC24A	633.586	-1.00553	0.200575	-5.01322	5.35266e-07	3.34541e-06	down
GNG4	46.9755	2.6165	0.522135	5.01115	5.41045e-07	3.38021e-06	up
SCIN	15.8404	2.25532	0.450264	5.00888	5.47481e-07	3.41642e-06	up
LMCD1	322.441	1.62575	0.324626	5.00808	5.49756e-07	3.42928e-06	up
TRIB3	436.207	-1.3874	0.277172	-5.00555	5.57018e-07	3.47052e-06	down
XPNPEP2	1642.08	2.64887	0.529301	5.00447	5.60153e-07	3.48869e-06	up
PACS1	708.813	1.01579	0.203012	5.00363	5.62615e-07	3.5013e-06	up
NR3C2	111.121	-1.05002	0.209869	-5.0032	5.63864e-07	3.50498e-06	down
GPC2	10.8604	2.46959	0.493599	5.00323	5.63788e-07	3.50498e-06	up
HSPB1	3114.92	1.35836	0.271511	5.00296	5.64569e-07	3.508e-06	up
CPN2	2356.68	-1.07743	0.215451	-5.00079	5.70951e-07	3.54215e-06	down
STEAP1	177.762	-1.197	0.239376	-5.00052	5.7175e-07	3.54574e-06	down
CD1E	14.2702	2.6372	0.52745	4.99991	5.73583e-07	3.55573e-06	up
TNFRSF25	64.6679	1.37656	0.275384	4.99871	5.77154e-07	3.57648e-06	up
AMDHD1	936.981	-1.06157	0.212452	-4.99678	5.82966e-07	3.6097e-06	down
SLC22A17	162.81	1.89492	0.379393	4.99461	5.8956e-07	3.64422e-06	up
MMP16	40.3098	1.87491	0.37545	4.99377	5.9212e-07	3.65647e-06	up
VPREB3	14.8894	3.60763	0.722492	4.9933	5.93548e-07	3.66387e-06	up
DUSP2	106.626	2.19633	0.439959	4.99212	5.972e-07	3.685e-06	up
COL11A1	34.5469	2.98556	0.598165	4.9912	6.00065e-07	3.69982e-06	up
DTWD2	78.2733	-1.00336	0.201071	-4.99007	6.03589e-07	3.71582e-06	down
BGN	7431.69	1.43907	0.288437	4.9892	6.06293e-07	3.73103e-06	up
LZTS1	112.913	1.57613	0.316051	4.98697	6.13351e-07	3.77301e-06	up
CENPK	25.7439	1.95069	0.391201	4.98641	6.15125e-07	3.78247e-06	up
HTR7	12.7353	2.19292	0.439795	4.98623	6.15676e-07	3.78441e-06	up
MOSPD1	192.165	1.01237	0.203066	4.98541	6.18303e-07	3.7991e-06	up
PHYH	2664.57	1.03584	0.207796	4.9849	6.19938e-07	3.80768e-06	up
FGD1	64.081	1.01395	0.203459	4.98358	6.2419e-07	3.83086e-06	up
TMEM26	96.2109	1.09405	0.219808	4.97729	6.44796e-07	3.95126e-06	up
TBC1D10C	93.9927	1.44067	0.289456	4.97714	6.45296e-07	3.95281e-06	up
TMEM154	53.1286	-1.53594	0.308614	-4.97689	6.46143e-07	3.95497e-06	down
LRRN2	44.3411	1.40203	0.281704	4.97696	6.45904e-07	3.95497e-06	up
CD19	21.6507	2.75238	0.553064	4.9766	6.47095e-07	3.95928e-06	up
NAV2	1358.48	1.03812	0.208635	4.97578	6.49865e-07	3.97471e-06	up
ARHGAP22	34.4854	1.23649	0.248652	4.97279	6.59971e-07	4.0319e-06	up
CCDC9B	301.369	1.55508	0.312835	4.97092	6.66353e-07	4.06778e-06	up
NMB	23.4614	1.18809	0.239103	4.96894	6.73209e-07	4.1065e-06	up
LILRA4	25.6487	1.7838	0.359131	4.96699	6.7999e-07	4.14628e-06	up
APOBEC3G	100.203	1.34913	0.271631	4.96678	6.80724e-07	4.14917e-06	up
HLA-A	9145.72	1.11128	0.223805	4.96539	6.85635e-07	4.17593e-06	up
HAGHL	22.1212	1.69033	0.340485	4.96449	6.88822e-07	4.19374e-06	up
C15orf39	244.217	1.18197	0.238098	4.96422	6.89788e-07	4.19803e-06	up
TF	85603.3	1.18901	0.239543	4.96366	6.91776e-07	4.20573e-06	up
CD6	65.9073	2.06303	0.415629	4.96364	6.91843e-07	4.20573e-06	up
CLC	33.4668	4.86197	0.979539	4.96353	6.92235e-07	4.20652e-06	up
PCDH1	361.994	-1.22828	0.24756	-4.96156	6.99283e-07	4.2476e-06	down
FA2H	24.6637	2.456	0.495013	4.96149	6.99527e-07	4.2476e-06	up
TMCC2	93.8024	3.17997	0.641266	4.95889	7.08954e-07	4.30158e-06	up
SSC4D	77.6234	1.67852	0.338611	4.95708	7.15612e-07	4.33869e-06	up
RIBC2	7.81753	3.11866	0.629457	4.95452	7.25093e-07	4.38951e-06	up
HPGDS	21.1764	1.88959	0.381451	4.95369	7.282e-07	4.40665e-06	up
CYP8B1	4000.86	-1.36399	0.2755	-4.95094	7.38557e-07	4.46258e-06	down
MEGF9	891.191	-1.01723	0.205505	-4.94993	7.42392e-07	4.4773e-06	down
DNAJB7	7.5466	-1.32537	0.267787	-4.94932	7.44726e-07	4.48968e-06	down
TNFSF10	906.275	1.17547	0.237632	4.94659	7.55253e-07	4.548e-06	up
EPSTI1	251.394	1.611	0.325752	4.94549	7.59524e-07	4.57201e-06	up
GREP1	9.64249	2.4549	0.496528	4.94412	7.64885e-07	4.60081e-06	up
ORAI2	240.008	1.04548	0.211465	4.94399	7.65411e-07	4.60225e-06	up
OSR1	18.313	2.54806	0.515465	4.94323	7.68372e-07	4.61831e-06	up
MIPOL1	31.8303	-1.25537	0.254136	-4.93977	7.82151e-07	4.69761e-06	down
SMOC2	77.1977	1.76541	0.357406	4.93951	7.83195e-07	4.70211e-06	up
ADAMTSL3	238.929	-1.25708	0.25456	-4.93825	7.88252e-07	4.72538e-06	down
AGRN	1889.69	1.05725	0.214099	4.93814	7.88711e-07	4.72636e-06	up
ADCYAP1	14.6822	4.28868	0.868569	4.93763	7.90771e-07	4.73338e-06	up
CD180	98.44	1.36842	0.277274	4.93527	8.00411e-07	4.78572e-06	up
DZIP1	92.5019	1.11427	0.225881	4.93299	8.09797e-07	4.83642e-06	up
HEMGN	114.3	4.60067	0.93277	4.93227	8.12814e-07	4.85262e-06	up
SIGLEC10	127.921	-1.31774	0.267271	-4.93036	8.20771e-07	4.89647e-06	down
COL4A5	103.032	1.33119	0.270009	4.93017	8.21578e-07	4.89946e-06	up
FSTL1	2255.91	1.01442	0.205782	4.92957	8.24116e-07	4.91276e-06	up
EPS8L3	30.801	2.34617	0.476167	4.9272	8.34156e-07	4.96706e-06	up
CACNA2D3	8.2052	2.87209	0.58302	4.92623	8.38325e-07	4.99003e-06	up
GRM8	6.70834	-2.5593	0.5198	-4.92362	8.49564e-07	5.04941e-06	down
SUSD4	31.0036	-1.72688	0.350812	-4.92251	8.54395e-07	5.07624e-06	down
PMEPA1	351.65	2.02836	0.412084	4.92219	8.55805e-07	5.08273e-06	up
CTSG	49.6009	3.35609	0.682403	4.91805	8.74109e-07	5.18374e-06	up
B3GALNT1	54.5314	1.06988	0.217568	4.91745	8.76798e-07	5.19392e-06	up
RTL4	4.12033	-2.45051	0.498352	-4.91722	8.77797e-07	5.19748e-06	down
HGFAC	2764.88	1.42657	0.290121	4.91717	8.78049e-07	5.19748e-06	up
DACT1	137.068	1.18722	0.241461	4.91683	8.79565e-07	5.20453e-06	up
ACAD11	538.241	-1.02896	0.209319	-4.91575	8.84411e-07	5.22547e-06	down
NANOS1	19.7339	1.63823	0.333439	4.91314	8.9629e-07	5.28784e-06	up
BAG4	129.853	-1.05141	0.214105	-4.91075	9.07308e-07	5.34694e-06	down
ARHGEF16	200.925	1.06669	0.217356	4.90758	9.22056e-07	5.42785e-06	up
MBOAT1	216.758	1.03021	0.210059	4.9044	9.3714e-07	5.51461e-06	up
SLC30A2	36.8267	2.85214	0.581563	4.90427	9.37752e-07	5.51619e-06	up
CHAC1	12.5328	-2.08706	0.425756	-4.90202	9.48546e-07	5.57763e-06	down
SEMA4D	221.568	1.0086	0.205765	4.90172	9.50034e-07	5.5837e-06	up
CBS	1270.28	-1.00898	0.205888	-4.90063	9.55275e-07	5.61101e-06	down
PRSS22	94.4193	2.82989	0.577761	4.89804	9.67992e-07	5.67529e-06	up
EGR2	239.253	1.98649	0.405607	4.89757	9.70308e-07	5.68679e-06	up
PTAFR	291.459	1.21553	0.248216	4.89707	9.72743e-07	5.69897e-06	up
SREBF1	1801.56	-1.2633	0.258325	-4.89033	1.00665e-06	5.89329e-06	down
ANK2	135.418	2.15202	0.440107	4.88975	1.00963e-06	5.90858e-06	up
UROC1	1207.31	1.3842	0.283088	4.88964	1.01023e-06	5.90993e-06	up
INMT	242.665	-1.3525	0.276623	-4.88932	1.01187e-06	5.9157e-06	down
CRTAM	11.1301	2.36833	0.48439	4.8893	1.01195e-06	5.9157e-06	up
SELP	71.4897	1.11647	0.228445	4.88725	1.02254e-06	5.97054e-06	up
ITGB2	1276.63	1.28931	0.263927	4.88511	1.03371e-06	6.02969e-06	up
LIPJ	5.61844	-1.11162	0.227576	-4.88462	1.0363e-06	6.04258e-06	down
SLAMF9	2.62681	-2.10517	0.43107	-4.8836	1.04166e-06	6.07162e-06	down
BIK	25.7105	2.02646	0.415099	4.88188	1.05078e-06	6.11585e-06	up
PTHLH	48.6579	3.08629	0.632455	4.87986	1.06163e-06	6.1745e-06	up
RALGDS	943.817	1.74426	0.357469	4.87946	1.06379e-06	6.18323e-06	up
FBLN5	630.971	1.20722	0.24748	4.87803	1.07149e-06	6.22054e-06	up
ZDHHC19	44.1255	1.59644	0.327392	4.87624	1.08127e-06	6.27504e-06	up
AHSP	113.555	4.63852	0.951448	4.87522	1.08687e-06	6.30067e-06	up
MAFF	1340.89	2.2648	0.464833	4.87228	1.10317e-06	6.39055e-06	up
PDLIM4	53.1399	2.63295	0.540641	4.87006	1.11565e-06	6.45818e-06	up
F12	7022	1.2229	0.251229	4.86768	1.12918e-06	6.5294e-06	up
ABLIM3	1601.5	-1.03739	0.213134	-4.8673	1.13135e-06	6.53961e-06	down
KRT80	163.264	1.81512	0.37296	4.8668	1.1342e-06	6.55367e-06	up
PPP2R3B	114.075	1.0553	0.216869	4.8661	1.13822e-06	6.57219e-06	up
MAPK4	10.6708	-3.02247	0.621865	-4.86033	1.17188e-06	6.76168e-06	down
IL3RA	47.8908	1.02218	0.210458	4.85693	1.19219e-06	6.87143e-06	up
CENPI	25.0799	1.5832	0.326244	4.85281	1.21722e-06	7.01063e-06	up
GALNT16	104.452	1.16404	0.239971	4.85073	1.2301e-06	7.07971e-06	up
PLCD3	104.282	1.43683	0.296229	4.85041	1.23206e-06	7.08846e-06	up
ACSL4	5955.76	1.55756	0.321125	4.85031	1.2327e-06	7.08958e-06	up
NAMPT	2627.21	-1.90388	0.392658	-4.84869	1.24281e-06	7.14228e-06	down
CPVL	737.508	1.3382	0.275995	4.84862	1.2432e-06	7.14228e-06	up
ADAM11	13.889	1.70105	0.350875	4.84803	1.24694e-06	7.16118e-06	up
PRG2	157.64	2.53783	0.523503	4.84778	1.2485e-06	7.16759e-06	up
DNTT	12.1542	5.29891	1.09313	4.84746	1.25055e-06	7.17421e-06	up
[truncated: 1,463 more rows]
