# Supplementary material for: Research on biliary atresia and epigenetic factors from the perspective of transcriptomics: identification of key genes and experimental validation
Source: Front Pediatr. 2025 Jul 17;13:1624671. doi: 10.3389/fped.2025.1624671 (PMC12310709; doi:10.3389/fped.2025.1624671)
Supplement: Supplementary file 5 [file Table4.xlsx]

## Sheet: Supplementary Table 2
	Supplementary Table 2 GO analysis
	ONTOLOGY	ID	Description	GeneRatio	BgRatio	pvalue	p.adjust	qvalue	geneID	Count
	BP	GO:0016570	histone modification	23/62	475/18614	3.19831643989083e-21	5.11410798738543e-18	3.68984717696878e-18	APBB1/AURKA/AURKB/BRCA1/CDK1/CHD3/CLOCK/EYA2/EZH2/FOXP3/HDAC11/HDAC5/HR/KAT2B/KDM8/MEAF6/PHF19/PPARGC1A/PRDM6/PRKAA1/RAD51/SETD7/UHRF1	23
	BP	GO:0045091	regulation of single stranded viral RNA replication via double stranded DNA intermediate	7/62	19/18614	1.56551712000661e-13	1.25163093744529e-10	9.03056191330131e-11	APOBEC3B/APOBEC3C/APOBEC3D/APOBEC3F/APOBEC3G/APOBEC3H/TOP2A	7
	BP	GO:0039692	single stranded viral RNA replication via double stranded DNA intermediate	7/62	20/18614	2.40225809956619e-13	1.28040356706878e-10	9.2381574635949e-11	APOBEC3B/APOBEC3C/APOBEC3D/APOBEC3F/APOBEC3G/APOBEC3H/TOP2A	7
	BP	GO:0006216	cytidine catabolic process	6/62	12/18614	9.6890483174781e-13	2.21325546566393e-10	1.59687172270015e-10	APOBEC3B/APOBEC3C/APOBEC3D/APOBEC3F/APOBEC3G/APOBEC3H	6
	BP	GO:0009972	cytidine deamination	6/62	12/18614	9.6890483174781e-13	2.21325546566393e-10	1.59687172270015e-10	APOBEC3B/APOBEC3C/APOBEC3D/APOBEC3F/APOBEC3G/APOBEC3H	6
	BP	GO:0016554	cytidine to uridine editing	6/62	12/18614	9.6890483174781e-13	2.21325546566393e-10	1.59687172270015e-10	APOBEC3B/APOBEC3C/APOBEC3D/APOBEC3F/APOBEC3G/APOBEC3H	6
	BP	GO:0046087	cytidine metabolic process	6/62	12/18614	9.6890483174781e-13	2.21325546566393e-10	1.59687172270015e-10	APOBEC3B/APOBEC3C/APOBEC3D/APOBEC3F/APOBEC3G/APOBEC3H	6
	BP	GO:0045006	DNA deamination	6/62	13/18614	1.79475327859984e-12	3.58726311560143e-10	2.58822314913872e-10	APOBEC3B/APOBEC3C/APOBEC3D/APOBEC3F/APOBEC3G/APOBEC3H	6
	BP	GO:0046131	pyrimidine ribonucleoside metabolic process	6/62	14/18614	3.13271678062477e-12	4.78895608581449e-10	3.45524891876678e-10	APOBEC3B/APOBEC3C/APOBEC3D/APOBEC3F/APOBEC3G/APOBEC3H	6
	BP	GO:0046133	pyrimidine ribonucleoside catabolic process	6/62	14/18614	3.13271678062477e-12	4.78895608581449e-10	3.45524891876678e-10	APOBEC3B/APOBEC3C/APOBEC3D/APOBEC3F/APOBEC3G/APOBEC3H	6
	BP	GO:0010528	regulation of transposition	7/62	28/18614	3.593963291418e-12	4.78895608581449e-10	3.45524891876678e-10	APOBEC3B/APOBEC3C/APOBEC3D/APOBEC3F/APOBEC3G/APOBEC3H/PIWIL4	7
	BP	GO:0010529	negative regulation of transposition	7/62	28/18614	3.593963291418e-12	4.78895608581449e-10	3.45524891876678e-10	APOBEC3B/APOBEC3C/APOBEC3D/APOBEC3F/APOBEC3G/APOBEC3H/PIWIL4	7
	BP	GO:0039694	viral RNA genome replication	7/62	30/18614	6.14741657113462e-12	7.56132238249558e-10	5.45552110280449e-10	APOBEC3B/APOBEC3C/APOBEC3D/APOBEC3F/APOBEC3G/APOBEC3H/TOP2A	7
	BP	GO:0006304	DNA modification	10/62	120/18614	6.86888480706827e-12	7.84524771893011e-10	5.66037424702769e-10	APOBEC3B/APOBEC3C/APOBEC3D/APOBEC3F/APOBEC3G/APOBEC3H/BRCA1/EZH2/HELLS/PIWIL4	10
	BP	GO:0045869	negative regulation of single stranded viral RNA replication via double stranded DNA intermediate	6/62	16/18614	8.3108711365758e-12	8.30567684211544e-10	5.9925755037415e-10	APOBEC3B/APOBEC3C/APOBEC3D/APOBEC3F/APOBEC3G/APOBEC3H	6
	BP	GO:0046135	pyrimidine nucleoside catabolic process	6/62	16/18614	8.3108711365758e-12	8.30567684211544e-10	5.9925755037415e-10	APOBEC3B/APOBEC3C/APOBEC3D/APOBEC3F/APOBEC3G/APOBEC3H	6
	BP	GO:0032196	transposition	7/62	32/18614	1.01112141529871e-11	9.51048907683908e-10	6.86185183385381e-10	APOBEC3B/APOBEC3C/APOBEC3D/APOBEC3F/APOBEC3G/APOBEC3H/PIWIL4	7
	BP	GO:0016553	base conversion or substitution editing	6/62	19/18614	2.7940834774341e-11	2.48207748912063e-09	1.79082777267121e-09	APOBEC3B/APOBEC3C/APOBEC3D/APOBEC3F/APOBEC3G/APOBEC3H	6
	BP	GO:0042454	ribonucleoside catabolic process	6/62	20/18614	3.98125243305054e-11	3.35053823181464e-09	2.41742530006836e-09	APOBEC3B/APOBEC3C/APOBEC3D/APOBEC3F/APOBEC3G/APOBEC3H	6
	BP	GO:0070988	demethylation	8/62	73/18614	1.07652819839103e-10	8.60684294613628e-09	6.20986792335036e-09	APOBEC3B/APOBEC3C/APOBEC3D/APOBEC3F/APOBEC3G/APOBEC3H/HR/KDM8	8
	BP	GO:0006213	pyrimidine nucleoside metabolic process	6/62	24/18614	1.36830115836783e-10	1.04186359630008e-08	7.51708305549445e-09	APOBEC3B/APOBEC3C/APOBEC3D/APOBEC3F/APOBEC3G/APOBEC3H	6
	BP	GO:0009164	nucleoside catabolic process	6/62	25/18614	1.79575267411993e-10	1.30518569359898e-08	9.41696139155714e-09	APOBEC3B/APOBEC3C/APOBEC3D/APOBEC3F/APOBEC3G/APOBEC3H	6
	BP	GO:0006338	chromatin remodeling	13/62	402/18614	5.84052064344301e-10	3.9598552940001e-08	2.85704973649591e-08	ASF1B/CHD3/EZH2/FOXA1/FOXP3/HDAC5/HELLS/HJURP/KAT2B/NPM2/RAD54L/SATB2/SETD7	13
	BP	GO:0034656	nucleobase-containing small molecule catabolic process	6/62	30/18614	5.94349762701703e-10	3.9598552940001e-08	2.85704973649591e-08	APOBEC3B/APOBEC3C/APOBEC3D/APOBEC3F/APOBEC3G/APOBEC3H	6
	BP	GO:0080111	DNA demethylation	6/62	33/18614	1.100084442543e-09	7.03614009450503e-08	5.07660020643002e-08	APOBEC3B/APOBEC3C/APOBEC3D/APOBEC3F/APOBEC3G/APOBEC3H	6
	BP	GO:1901658	glycosyl compound catabolic process	6/62	34/18614	1.33237171788085e-09	8.19408606496722e-08	5.91206235950368e-08	APOBEC3B/APOBEC3C/APOBEC3D/APOBEC3F/APOBEC3G/APOBEC3H	6
	BP	GO:0009119	ribonucleoside metabolic process	6/62	35/18614	1.60388770207628e-09	9.49857939118511e-08	6.85325895312128e-08	APOBEC3B/APOBEC3C/APOBEC3D/APOBEC3F/APOBEC3G/APOBEC3H	6
	BP	GO:0035510	DNA dealkylation	6/62	38/18614	2.70685144486512e-09	1.4726222577317e-07	1.06250221814551e-07	APOBEC3B/APOBEC3C/APOBEC3D/APOBEC3F/APOBEC3G/APOBEC3H	6
	BP	GO:0072529	pyrimidine-containing compound catabolic process	6/62	38/18614	2.70685144486512e-09	1.4726222577317e-07	1.06250221814551e-07	APOBEC3B/APOBEC3C/APOBEC3D/APOBEC3F/APOBEC3G/APOBEC3H	6
	BP	GO:1901987	regulation of cell cycle phase transition	13/62	457/18614	2.7628935417105e-09	1.4726222577317e-07	1.06250221814551e-07	APBB1/AURKA/AURKB/BRCA1/BUB1/CDK1/CDK3/CLOCK/EZH2/GFI1B/NPM2/RAD51/TTK	13
	BP	GO:0010948	negative regulation of cell cycle process	11/62	317/18614	6.8961671366623e-09	3.5570875004913e-07	2.56645133507025e-07	APBB1/AURKB/BRCA1/BUB1/CDK1/CLOCK/EZH2/GFI1B/KAT2B/RAD51/TTK	11
	BP	GO:0045069	regulation of viral genome replication	7/62	86/18614	1.40342089178623e-08	7.01271876864431e-07	5.05970163617667e-07	APOBEC3B/APOBEC3C/APOBEC3D/APOBEC3F/APOBEC3G/APOBEC3H/TOP2A	7
	BP	GO:1901988	negative regulation of cell cycle phase transition	10/62	274/18614	2.22191016244685e-08	1.07661646962197e-06	7.76782627764512e-07	APBB1/AURKB/BRCA1/BUB1/CDK1/CLOCK/EZH2/GFI1B/RAD51/TTK	10
	BP	GO:0009116	nucleoside metabolic process	6/62	55/18614	2.72037008801576e-08	1.27937405021683e-06	9.2307294627408e-07	APOBEC3B/APOBEC3C/APOBEC3D/APOBEC3F/APOBEC3G/APOBEC3H	6
	BP	GO:0045071	negative regulation of viral genome replication	6/62	56/18614	3.03895810500662e-08	1.38836971711588e-06	1.00171370919917e-06	APOBEC3B/APOBEC3C/APOBEC3D/APOBEC3F/APOBEC3G/APOBEC3H	6
	BP	GO:0044772	mitotic cell cycle phase transition	12/62	467/18614	3.74220527763782e-08	1.63298349253759e-06	1.17820342175781e-06	AURKA/AURKB/BRCA1/BUB1/CDK1/CDK3/CIT/EZH2/GFI1B/KDM8/NPM2/TTK	12
	BP	GO:0018205	peptidyl-lysine modification	11/62	374/18614	3.77863597397692e-08	1.63298349253759e-06	1.17820342175781e-06	APBB1/BRCA1/EZH2/FOXP3/HDAC7/KAT2B/MEAF6/PHF19/PPARGC1A/PRKAA1/SETD7	11
	BP	GO:0051054	positive regulation of DNA metabolic process	10/62	303/18614	5.73252042484468e-08	2.41218425245438e-06	1.74039955280603e-06	AURKB/BRCA1/CDK1/EYA2/EYA4/MEAF6/NPAS2/NPM2/PPARGC1A/RAD51	10
	BP	GO:0045786	negative regulation of cell cycle	11/62	404/18614	8.27194861719964e-08	3.39149893305185e-06	2.44697859229441e-06	APBB1/AURKB/BRCA1/BUB1/CDK1/CLOCK/EZH2/GFI1B/KAT2B/RAD51/TTK	11
	BP	GO:0006476	protein deacetylation	7/62	116/18614	1.12677872831958e-07	4.50429796645752e-06	3.24986706904805e-06	CHD3/FOXP3/HDAC11/HDAC5/HDAC7/KAT2B/PRKAA1	7
	BP	GO:0035601	protein deacylation	7/62	127/18614	2.09866426960038e-07	8.1847906514415e-06	5.90535568544806e-06	CHD3/FOXP3/HDAC11/HDAC5/HDAC7/KAT2B/PRKAA1	7
	BP	GO:0019079	viral genome replication	7/62	129/18614	2.3353213085377e-07	8.89090183893282e-06	6.41481742896572e-06	APOBEC3B/APOBEC3C/APOBEC3D/APOBEC3F/APOBEC3G/APOBEC3H/TOP2A	7
	BP	GO:0098732	macromolecule deacylation	7/62	131/18614	2.59408183210978e-07	9.56692229910601e-06	6.90256860525999e-06	CHD3/FOXP3/HDAC11/HDAC5/HDAC7/KAT2B/PRKAA1	7
	BP	GO:1901990	regulation of mitotic cell cycle phase transition	10/62	357/18614	2.63254897536376e-07	9.56692229910601e-06	6.90256860525999e-06	AURKA/AURKB/BRCA1/BUB1/CDK1/CDK3/EZH2/GFI1B/NPM2/TTK	10
	BP	GO:1901657	glycosyl compound metabolic process	6/62	82/18614	3.064656636999e-07	1.08897465834698e-05	7.8569910506454e-06	APOBEC3B/APOBEC3C/APOBEC3D/APOBEC3F/APOBEC3G/APOBEC3H	6
	BP	GO:0072527	pyrimidine-containing compound metabolic process	6/62	83/18614	3.29494496850929e-07	1.13926890853841e-05	8.2198658619407e-06	APOBEC3B/APOBEC3C/APOBEC3D/APOBEC3F/APOBEC3G/APOBEC3H	6
	BP	GO:0000086	G2/M transition of mitotic cell cycle	7/62	136/18614	3.34869535342748e-07	1.13926890853841e-05	8.2198658619407e-06	AURKA/AURKB/BRCA1/CDK1/CDK3/CIT/KDM8	7
	BP	GO:0007623	circadian rhythm	8/62	207/18614	4.12774064242694e-07	1.37505360150847e-05	9.9210608423244e-06	CDK1/CLOCK/EZH2/KDM8/NPAS2/PPARGC1A/PRKAA1/TOP2A	8
	BP	GO:0006473	protein acetylation	8/62	208/18614	4.28174413925606e-07	1.39724670993274e-05	1.00811849121904e-05	APBB1/BRCA1/CLOCK/FOXP3/KAT2B/MEAF6/PPARGC1A/PRKAA1	8
	BP	GO:1903900	regulation of viral life cycle	7/62	143/18614	4.70940241789762e-07	1.50606689324366e-05	1.08663264210859e-05	APOBEC3B/APOBEC3C/APOBEC3D/APOBEC3F/APOBEC3G/APOBEC3H/TOP2A	7
	BP	GO:0048525	negative regulation of viral process	6/62	90/18614	5.33782666901625e-07	1.67356565563863e-05	1.20748359736673e-05	APOBEC3B/APOBEC3C/APOBEC3D/APOBEC3F/APOBEC3G/APOBEC3H	6
	BP	GO:0048511	rhythmic process	9/62	303/18614	6.78531492596703e-07	2.0535392684192e-05	1.48163591599187e-05	CDK1/CLOCK/EZH2/KAT2B/KDM8/NPAS2/PPARGC1A/PRKAA1/TOP2A	9
	BP	GO:0044839	cell cycle G2/M phase transition	7/62	151/18614	6.80660295348454e-07	2.0535392684192e-05	1.48163591599187e-05	AURKA/AURKB/BRCA1/CDK1/CDK3/CIT/KDM8	7
	BP	GO:0050792	regulation of viral process	7/62	165/18614	1.23592555198822e-06	3.65971288449844e-05	2.64049591613857e-05	APOBEC3B/APOBEC3C/APOBEC3D/APOBEC3F/APOBEC3G/APOBEC3H/TOP2A	7
	BP	GO:0018394	peptidyl-lysine acetylation	7/62	172/18614	1.63205265680307e-06	4.74482217859655e-05	3.42340614709313e-05	APBB1/BRCA1/FOXP3/KAT2B/MEAF6/PPARGC1A/PRKAA1	7
	BP	GO:0043543	protein acylation	8/62	250/18614	1.71164683171327e-06	4.8873630069813e-05	3.52624986383036e-05	APBB1/BRCA1/CLOCK/FOXP3/KAT2B/MEAF6/PPARGC1A/PRKAA1	8
	BP	GO:0042752	regulation of circadian rhythm	6/62	116/18614	2.37876815243968e-06	6.67307065921237e-05	4.81464431223248e-05	CDK1/CLOCK/EZH2/PPARGC1A/PRKAA1/TOP2A	6
	BP	GO:0000075	cell cycle checkpoint signaling	7/62	188/18614	2.94954805507667e-06	8.1315988621855e-05	5.86697761953544e-05	AURKB/BRCA1/BUB1/CDK1/CLOCK/RAD51/TTK	7
	BP	GO:0032259	methylation	9/62	365/18614	3.15174633741127e-06	8.54176676867902e-05	6.16291522890767e-05	BRCA1/EZH2/HELLS/PHF19/PIWIL4/PRDM1/PRDM11/PRDM6/SETD7	9
	BP	GO:1901991	negative regulation of mitotic cell cycle phase transition	7/62	194/18614	3.63115157031593e-06	9.67701893489197e-05	6.98200372116889e-05	AURKB/BRCA1/BUB1/CDK1/EZH2/GFI1B/TTK	7
	BP	GO:0140013	meiotic nuclear division	7/62	196/18614	3.88565470227028e-06	0.000101855112605413	7.34888275010911e-05	AURKA/BUB1/NPM2/RAD51/RAD54L/TOP2A/TTK	7
	BP	GO:0051321	meiotic cell cycle	8/62	284/18614	4.40654570068923e-06	0.00011364623508713	8.19961644814158e-05	AURKA/BUB1/NPM2/PIWIL4/RAD51/RAD54L/TOP2A/TTK	8
	BP	GO:2000758	positive regulation of peptidyl-lysine acetylation	4/62	36/18614	6.06732157982574e-06	0.000153994400097482	0.000111107509632231	BRCA1/FOXP3/PPARGC1A/PRKAA1	4
	BP	GO:0006282	regulation of DNA repair	7/62	214/18614	6.92318226771325e-06	0.000172971381969898	0.000124799469825884	BRCA1/EYA2/EYA4/KAT2B/MEAF6/NPAS2/RAD51	7
	BP	GO:1903046	meiotic cell cycle process	7/62	215/18614	7.13765016074593e-06	0.00017558619395435	0.000126686066010972	AURKA/BUB1/NPM2/RAD51/RAD54L/TOP2A/TTK	7
	BP	GO:0031056	regulation of histone modification	6/62	141/18614	7.36479022138512e-06	0.000178428781272649	0.000128737002912888	BRCA1/FOXP3/KAT2B/PHF19/PPARGC1A/SETD7	6
	BP	GO:0019058	viral life cycle	8/62	320/18614	1.05464309770549e-05	0.000247996222533981	0.000178930160229909	APOBEC3B/APOBEC3C/APOBEC3D/APOBEC3F/APOBEC3G/APOBEC3H/CDK1/TOP2A	8
	BP	GO:0043414	macromolecule methylation	8/62	320/18614	1.05464309770549e-05	0.000247996222533981	0.000178930160229909	BRCA1/EZH2/HELLS/PHF19/PIWIL4/PRDM1/PRDM6/SETD7	8
	BP	GO:0016573	histone acetylation	6/62	153/18614	1.17562322901559e-05	0.000272437904811004	0.00019656492128163	APBB1/BRCA1/FOXP3/KAT2B/MEAF6/PPARGC1A	6
	BP	GO:0016575	histone deacetylation	5/62	94/18614	1.52063929457497e-05	0.00034735746171791	0.000250619649151002	CHD3/FOXP3/HDAC11/HDAC5/KAT2B	5
	BP	GO:0018393	internal peptidyl-lysine acetylation	6/62	161/18614	1.57137709745169e-05	0.000351326175402392	0.000253483090247867	APBB1/BRCA1/FOXP3/KAT2B/MEAF6/PPARGC1A	6
	BP	GO:0045930	negative regulation of mitotic cell cycle	7/62	243/18614	1.58195651213085e-05	0.000351326175402392	0.000253483090247867	AURKB/BRCA1/BUB1/CDK1/EZH2/GFI1B/TTK	7
	BP	GO:0006475	internal protein amino acid acetylation	6/62	163/18614	1.68546102634105e-05	0.000366541997452771	0.000264461360197648	APBB1/BRCA1/FOXP3/KAT2B/MEAF6/PPARGC1A	6
	BP	GO:0000280	nuclear division	9/62	450/18614	1.69631693630426e-05	0.000366541997452771	0.000264461360197648	AURKA/AURKB/BUB1/KAT2B/NPM2/RAD51/RAD54L/TOP2A/TTK	9
	BP	GO:0009314	response to radiation	9/62	452/18614	1.75689831056332e-05	0.0003745707198121	0.000270254112052968	AURKB/BRCA1/CLOCK/FOXP3/PBK/PRDM1/PRKAA1/RAD51/RAD54L	9
	BP	GO:1901985	positive regulation of protein acetylation	4/62	47/18614	1.78753872293447e-05	0.000376088739206872	0.000271349368467616	BRCA1/FOXP3/PPARGC1A/PRKAA1	4
	BP	GO:0010389	regulation of G2/M transition of mitotic cell cycle	5/62	101/18614	2.15550662238972e-05	0.0004476175440521	0.000322957656615056	AURKA/AURKB/BRCA1/CDK1/CDK3	5
	BP	GO:0045787	positive regulation of cell cycle	8/62	354/18614	2.18439653483949e-05	0.000447801289642095	0.00032309022971445	AURKA/AURKB/CDK1/CIT/EZH2/FOXA1/KAT2B/NPM2	8
	BP	GO:1901136	carbohydrate derivative catabolic process	6/62	175/18614	2.51874193456017e-05	0.000509806120678697	0.000367826936745895	APOBEC3B/APOBEC3C/APOBEC3D/APOBEC3F/APOBEC3G/APOBEC3H	6
	BP	GO:0090068	positive regulation of cell cycle process	7/62	262/18614	2.56709309777858e-05	0.000513097732918493	0.000370201846732279	AURKA/AURKB/CDK1/CIT/EZH2/KAT2B/NPM2	7
	BP	GO:0009451	RNA modification	6/62	177/18614	2.6852511255666e-05	0.000530088462935926	0.000382460719119038	APOBEC3B/APOBEC3C/APOBEC3D/APOBEC3F/APOBEC3G/APOBEC3H	6
	BP	GO:0034501	protein localization to kinetochore	3/62	18/18614	2.77088923321479e-05	0.000533813479989211	0.000385148332226178	AURKB/CDK1/TTK	3
	BP	GO:1903083	protein localization to condensed chromosome	3/62	18/18614	2.77088923321479e-05	0.000533813479989211	0.000385148332226178	AURKB/CDK1/TTK	3
	BP	GO:0033047	regulation of mitotic sister chromatid segregation	4/62	53/18614	2.89112620094896e-05	0.000550346523252069	0.000397076981984969	AURKB/BUB1/KAT2B/TTK	4
	BP	GO:0006479	protein methylation	6/62	182/18614	3.14055919682738e-05	0.000583924901828719	0.000421303902046856	BRCA1/EZH2/PHF19/PRDM1/PRDM6/SETD7	6
	BP	GO:0008213	protein alkylation	6/62	182/18614	3.14055919682738e-05	0.000583924901828719	0.000421303902046856	BRCA1/EZH2/PHF19/PRDM1/PRDM6/SETD7	6
	BP	GO:1902749	regulation of cell cycle G2/M phase transition	5/62	112/18614	3.54981678744284e-05	0.000652431844036908	0.000470731905509661	AURKA/AURKB/BRCA1/CDK1/CDK3	5
	BP	GO:0048285	organelle fission	9/62	497/18614	3.7003987328697e-05	0.000672379269756664	0.000485124044404927	AURKA/AURKB/BUB1/KAT2B/NPM2/RAD51/RAD54L/TOP2A/TTK	9
	BP	GO:0040029	epigenetic regulation of gene expression	6/62	188/18614	3.76680434053288e-05	0.000676755071967649	0.000488281201327503	BRCA1/EZH2/HDAC5/HELLS/KAT2B/UHRF1	6
	BP	GO:2000756	regulation of peptidyl-lysine acetylation	4/62	62/18614	5.38575614281828e-05	0.000956869341374047	0.000690384647079396	BRCA1/FOXP3/PPARGC1A/PRKAA1	4
	BP	GO:0035825	homologous recombination	4/62	64/18614	6.10384401923845e-05	0.0010725325919519	0.000773836095440757	BRCA1/RAD51/RAD54L/TOP2A	4
	BP	GO:0051607	defense response to virus	7/62	303/18614	6.45749064288805e-05	0.00112233994978022	0.000809772281991453	APOBEC3B/APOBEC3C/APOBEC3D/APOBEC3F/APOBEC3G/APOBEC3H/FOXP3	7
	BP	GO:0140546	defense response to symbiont	7/62	304/18614	6.59257838314288e-05	0.00113349815426295	0.000817822966375166	APOBEC3B/APOBEC3C/APOBEC3D/APOBEC3F/APOBEC3G/APOBEC3H/FOXP3	7
	BP	GO:0045739	positive regulation of DNA repair	5/62	130/18614	7.23484746146212e-05	0.00123069373307212	0.000887949923601622	BRCA1/EYA2/EYA4/MEAF6/NPAS2	5
	BP	GO:2001020	regulation of response to DNA damage stimulus	7/62	311/18614	7.60446366445715e-05	0.00127995130520705	0.000923489437811085	BRCA1/EYA2/EYA4/KAT2B/MEAF6/NPAS2/RAD51	7
	BP	GO:0016571	histone methylation	5/62	133/18614	8.06166708718236e-05	0.00133163593526547	0.000960780082980123	BRCA1/EZH2/PHF19/PRDM6/SETD7	5
	BP	GO:0016032	viral process	8/62	426/18614	8.07809166483744e-05	0.00133163593526547	0.000960780082980123	APOBEC3B/APOBEC3C/APOBEC3D/APOBEC3F/APOBEC3G/APOBEC3H/CDK1/TOP2A	8
	BP	GO:0006305	DNA alkylation	4/62	70/18614	8.67785388852828e-05	0.00140160488563199	0.00101126293055045	BRCA1/EZH2/HELLS/PIWIL4	4
	BP	GO:0006306	DNA methylation	4/62	70/18614	8.67785388852828e-05	0.00140160488563199	0.00101126293055045	BRCA1/EZH2/HELLS/PIWIL4	4
	BP	GO:0007098	centrosome cycle	5/62	136/18614	8.95944614855846e-05	0.0014326154391545	0.00103363715566527	AURKA/BRCA1/CDK1/CHD3/KAT2B	5
	BP	GO:0032922	circadian regulation of gene expression	4/62	71/18614	9.17310029190107e-05	0.00145225617492572	0.00104780801666739	CLOCK/KDM8/NPAS2/PPARGC1A	4
	BP	GO:0007059	chromosome segregation	8/62	435/18614	9.34105365123485e-05	0.00146434752826711	0.00105653197128518	AURKA/AURKB/BRCA1/BUB1/HJURP/KAT2B/TOP2A/TTK	8
	BP	GO:0007093	mitotic cell cycle checkpoint signaling	5/62	140/18614	0.000102739541992333	0.00159495657908485	0.00115076686789572	AURKB/BRCA1/BUB1/CDK1/TTK	5
	BP	GO:0010212	response to ionizing radiation	5/62	143/18614	0.000113534157194019	0.00174026237802067	0.00125560552076011	BRCA1/CLOCK/PRKAA1/RAD51/RAD54L	5
	BP	GO:0006310	DNA recombination	7/62	332/18614	0.000114276141145822	0.00174026237802067	0.00125560552076011	BRCA1/FOXP3/MEAF6/RAD51/RAD54L/RAG2/TOP2A	7
	BP	GO:0051783	regulation of nuclear division	5/62	145/18614	0.000121200304601574	0.00182829516092375	0.00131912148801714	AURKA/AURKB/BUB1/NPM2/TTK	5
	BP	GO:1901983	regulation of protein acetylation	4/62	77/18614	0.000125869960698955	0.001880991281847	0.0013571419274575	BRCA1/FOXP3/PPARGC1A/PRKAA1	4
	BP	GO:0035066	positive regulation of histone acetylation	3/62	30/18614	0.000133992046115465	0.00198382668276507	0.00143133803647709	BRCA1/FOXP3/PPARGC1A	3
	BP	GO:0010390	histone monoubiquitination	3/62	31/18614	0.00014799673815789	0.00217107141572905	0.00156643578001978	BRCA1/RAD51/UHRF1	3
	BP	GO:0031023	microtubule organizing center organization	5/62	152/18614	0.000151200770679759	0.0021979093846994	0.00158579947047862	AURKA/BRCA1/CDK1/CHD3/KAT2B	5
	BP	GO:0031058	positive regulation of histone modification	4/62	88/18614	0.000211045593428783	0.00304019733236599	0.00219351323279229	BRCA1/FOXP3/PHF19/PPARGC1A	4
	BP	GO:0007143	female meiotic nuclear division	3/62	35/18614	0.00021345738283846	0.00304748531391695	0.00219877153750895	AURKA/TOP2A/TTK	3
	BP	GO:2001022	positive regulation of response to DNA damage stimulus	5/62	167/18614	0.000234403743086225	0.00331691668314047	0.00239316723262694	BRCA1/EYA2/EYA4/MEAF6/NPAS2	5
	BP	GO:2001251	negative regulation of chromosome organization	4/62	93/18614	0.000260987710200141	0.00366069604043883	0.00264120526666071	AURKB/BUB1/TOP2A/TTK	4
	BP	GO:0045165	cell fate commitment	6/62	281/18614	0.000339521043819737	0.00472081868754573	0.00340608754257603	CHD3/EYA2/FOXA1/FOXP3/PRDM1/RAG2	6
	BP	GO:0140014	mitotic nuclear division	6/62	286/18614	0.000372945759681074	0.00514086439422446	0.00370915202005859	AURKA/AURKB/BUB1/KAT2B/NPM2/TTK	6
	BP	GO:0071459	protein localization to chromosome, centromeric region	3/62	43/18614	0.000394926239528944	0.00535702585976751	0.00386511328942773	AURKB/CDK1/TTK	3
	BP	GO:0033045	regulation of sister chromatid segregation	4/62	104/18614	0.000399946861733602	0.00535702585976751	0.00386511328942773	AURKB/BUB1/KAT2B/TTK	4
	BP	GO:0034968	histone lysine methylation	4/62	104/18614	0.000399946861733602	0.00535702585976751	0.00386511328942773	BRCA1/EZH2/PHF19/SETD7	4
	BP	GO:0009615	response to virus	7/62	408/18614	0.000402028207112008	0.00535702585976751	0.00386511328942773	APOBEC3B/APOBEC3C/APOBEC3D/APOBEC3F/APOBEC3G/APOBEC3H/FOXP3	7
	BP	GO:0070828	heterochromatin organization	4/62	105/18614	0.000414756221056777	0.00548095204520485	0.00395452647479972	EZH2/HDAC5/HELLS/SETD7	4
	BP	GO:0071478	cellular response to radiation	5/62	191/18614	0.000434890636492709	0.00569991907993312	0.00411251197235555	AURKB/BRCA1/CLOCK/PBK/RAD51	5
	BP	GO:0045132	meiotic chromosome segregation	4/62	109/18614	0.000477929965911761	0.00598504967354646	0.00431823471393761	AURKA/BUB1/TOP2A/TTK	4
	BP	GO:0045814	negative regulation of gene expression, epigenetic	4/62	109/18614	0.000477929965911761	0.00598504967354646	0.00431823471393761	EZH2/HDAC5/HELLS/UHRF1	4
	BP	GO:0007094	mitotic spindle assembly checkpoint signaling	3/62	46/18614	0.000482337472188111	0.00598504967354646	0.00431823471393761	AURKB/BUB1/TTK	3
	BP	GO:0016574	histone ubiquitination	3/62	46/18614	0.000482337472188111	0.00598504967354646	0.00431823471393761	BRCA1/RAD51/UHRF1	3
	BP	GO:0071173	spindle assembly checkpoint signaling	3/62	46/18614	0.000482337472188111	0.00598504967354646	0.00431823471393761	AURKB/BUB1/TTK	3
	BP	GO:0071174	mitotic spindle checkpoint signaling	3/62	46/18614	0.000482337472188111	0.00598504967354646	0.00431823471393761	AURKB/BUB1/TTK	3
	BP	GO:0001865	NK T cell differentiation	2/62	10/18614	0.000482846408935268	0.00598504967354646	0.00431823471393761	PRDM1/ZBTB16	2
	BP	GO:0030098	lymphocyte differentiation	7/62	422/18614	0.000491834492065598	0.00604956425240685	0.004364782212987	AIRE/EZH2/FOXP3/HDAC5/PRDM1/RAG2/ZBTB16	7
	BP	GO:0031577	spindle checkpoint signaling	3/62	47/18614	0.000514005341617118	0.00622647379731646	0.00449242308143829	AURKB/BUB1/TTK	3
	BP	GO:1901976	regulation of cell cycle checkpoint	3/62	47/18614	0.000514005341617118	0.00622647379731646	0.00449242308143829	AURKB/BRCA1/RAD51	3
	BP	GO:0033046	negative regulation of sister chromatid segregation	3/62	48/18614	0.000546975569066567	0.00643098481571648	0.00463997851158636	AURKB/BUB1/TTK	3
	BP	GO:0033048	negative regulation of mitotic sister chromatid segregation	3/62	48/18614	0.000546975569066567	0.00643098481571648	0.00463997851158636	AURKB/BUB1/TTK	3
	BP	GO:0045841	negative regulation of mitotic metaphase/anaphase transition	3/62	48/18614	0.000546975569066567	0.00643098481571648	0.00463997851158636	AURKB/BUB1/TTK	3
	BP	GO:2000816	negative regulation of mitotic sister chromatid separation	3/62	48/18614	0.000546975569066567	0.00643098481571648	0.00463997851158636	AURKB/BUB1/TTK	3
	BP	GO:0051987	positive regulation of attachment of spindle microtubules to kinetochore	2/62	11/18614	0.000588879627886313	0.00687312791963661	0.00495898634009527	AURKB/KAT2B	2
	BP	GO:0034502	protein localization to chromosome	4/62	116/18614	0.000604541922554057	0.00694675471615817	0.00501210833672977	AURKB/CDK1/EZH2/TTK	4
	BP	GO:0022412	cellular process involved in reproduction in multicellular organism	7/62	438/18614	0.000613403352195043	0.00694675471615817	0.00501210833672977	AURKA/NPM2/PIWIL4/PRDM1/TOP2A/TTK/ZBTB16	7
	BP	GO:0051985	negative regulation of chromosome segregation	3/62	50/18614	0.000616910049840188	0.00694675471615817	0.00501210833672977	AURKB/BUB1/TTK	3
	BP	GO:1902100	negative regulation of metaphase/anaphase transition of cell cycle	3/62	50/18614	0.000616910049840188	0.00694675471615817	0.00501210833672977	AURKB/BUB1/TTK	3
	BP	GO:1905819	negative regulation of chromosome separation	3/62	50/18614	0.000616910049840188	0.00694675471615817	0.00501210833672977	AURKB/BUB1/TTK	3
	BP	GO:0007088	regulation of mitotic nuclear division	4/62	117/18614	0.000624392117985962	0.00698183913747939	0.00503742187201041	AURKA/AURKB/BUB1/TTK	4
	BP	GO:0010826	negative regulation of centrosome duplication	2/62	12/18614	0.000705139982501705	0.00772273172616593	0.00557197852070561	BRCA1/KAT2B	2
	BP	GO:0046606	negative regulation of centrosome cycle	2/62	12/18614	0.000705139982501705	0.00772273172616593	0.00557197852070561	BRCA1/KAT2B	2
	BP	GO:0140719	constitutive heterochromatin formation	2/62	12/18614	0.000705139982501705	0.00772273172616593	0.00557197852070561	EZH2/HELLS	2
	BP	GO:0035065	regulation of histone acetylation	3/62	53/18614	0.000732116402112174	0.00796363351685283	0.00574579002302143	BRCA1/FOXP3/PPARGC1A	3
	BP	GO:0000077	DNA damage checkpoint signaling	4/62	123/18614	0.000753330256210217	0.00808439650792038	0.00583292095235887	BRCA1/CDK1/CLOCK/RAD51	4
	BP	GO:0018022	peptidyl-lysine methylation	4/62	123/18614	0.000753330256210217	0.00808439650792038	0.00583292095235887	BRCA1/EZH2/PHF19/SETD7	4
	BP	GO:0046605	regulation of centrosome cycle	3/62	54/18614	0.000773349923069083	0.00824391017991642	0.00594801063637695	AURKA/BRCA1/KAT2B	3
	BP	GO:0051775	response to redox state	2/62	13/18614	0.00083156037690379	0.00874779633334974	0.00631156629561326	CLOCK/NPAS2	2
	BP	GO:0090235	regulation of metaphase plate congression	2/62	13/18614	0.00083156037690379	0.00874779633334974	0.00631156629561326	AURKB/KAT2B	2
	BP	GO:0045839	negative regulation of mitotic nuclear division	3/62	56/18614	0.00086018641671333	0.00898979137467069	0.00648616658216587	AURKB/BUB1/TTK	3
	BP	GO:0007127	meiosis I	4/62	129/18614	0.000900064146781302	0.00920918807124406	0.00664446208227741	AURKA/RAD51/RAD54L/TOP2A	4
	BP	GO:0007131	reciprocal meiotic recombination	3/62	57/18614	0.000905829333946251	0.00920918807124406	0.00664446208227741	RAD51/RAD54L/TOP2A	3
	BP	GO:0031060	regulation of histone methylation	3/62	57/18614	0.000905829333946251	0.00920918807124406	0.00664446208227741	BRCA1/PHF19/SETD7	3
	BP	GO:0140527	reciprocal homologous recombination	3/62	57/18614	0.000905829333946251	0.00920918807124406	0.00664446208227741	RAD51/RAD54L/TOP2A	3
	BP	GO:0098813	nuclear chromosome segregation	6/62	339/18614	0.000909976057071021	0.00920918807124406	0.00664446208227741	AURKA/AURKB/BUB1/KAT2B/TOP2A/TTK	6
	BP	GO:0010965	regulation of mitotic sister chromatid separation	3/62	58/18614	0.000952981599868497	0.00946641600837653	0.00683005295755945	AURKB/BUB1/TTK	3
	BP	GO:0090311	regulation of protein deacetylation	3/62	58/18614	0.000952981599868497	0.00946641600837653	0.00683005295755945	FOXP3/KAT2B/PRKAA1	3
	BP	GO:0051983	regulation of chromosome segregation	4/62	131/18614	0.000953153831987881	0.00946641600837653	0.00683005295755945	AURKB/BUB1/KAT2B/TTK	4
	BP	GO:1903131	mononuclear cell differentiation	7/62	474/18614	0.000974931978857092	0.00961861427124483	0.00693986454776626	AIRE/EZH2/FOXP3/HDAC5/PRDM1/RAG2/ZBTB16	7
	BP	GO:0031570	DNA integrity checkpoint signaling	4/62	132/18614	0.000980509147100004	0.00961861427124483	0.00693986454776626	BRCA1/CDK1/CLOCK/RAD51	4
	BP	GO:0061982	meiosis I cell cycle process	4/62	134/18614	0.00103687077015032	0.0101094900089656	0.00729403314560172	AURKA/RAD51/RAD54L/TOP2A	4
	BP	GO:0051306	mitotic sister chromatid separation	3/62	61/18614	0.00110368715353423	0.0105459680112926	0.00760895358307935	AURKB/BUB1/TTK	3
	BP	GO:0002517	T cell tolerance induction	2/62	15/18614	0.00111461450525857	0.0105459680112926	0.00760895358307935	AIRE/FOXP3	2
	BP	GO:0035067	negative regulation of histone acetylation	2/62	15/18614	0.00111461450525857	0.0105459680112926	0.00760895358307935	BRCA1/FOXP3	2
	BP	GO:0051570	regulation of histone H3-K9 methylation	2/62	15/18614	0.00111461450525857	0.0105459680112926	0.00760895358307935	BRCA1/SETD7	2
	BP	GO:0070734	histone H3-K27 methylation	2/62	15/18614	0.00111461450525857	0.0105459680112926	0.00760895358307935	EZH2/PHF19	2
	BP	GO:0043967	histone H4 acetylation	3/62	63/18614	0.00121205343281829	0.0113337628016166	0.00817735033775836	APBB1/BRCA1/MEAF6	3
	BP	GO:0051784	negative regulation of nuclear division	3/62	63/18614	0.00121205343281829	0.0113337628016166	0.00817735033775836	AURKB/BUB1/TTK	3
	BP	GO:0051055	negative regulation of lipid biosynthetic process	3/62	64/18614	0.00126866072753759	0.0117202151962956	0.0084561771206609	ASXL3/BRCA1/PRKAA1	3
	BP	GO:0006266	DNA ligation	2/62	16/18614	0.00127111564714718	0.0117202151962956	0.0084561771206609	RAD51/TOP2A	2
	BP	GO:0010639	negative regulation of organelle organization	6/62	362/18614	0.00127537050916537	0.0117202151962956	0.0084561771206609	AURKB/BRCA1/BUB1/KAT2B/TOP2A/TTK	6
	BP	GO:0010972	negative regulation of G2/M transition of mitotic cell cycle	3/62	65/18614	0.00132690821136152	0.0121241498855261	0.00874761744151716	AURKB/BRCA1/CDK1	3
	BP	GO:0031100	animal organ regeneration	3/62	66/18614	0.00138681366849376	0.0125995173631905	0.00909059677433709	AURKA/CDK1/EZH2	3
	BP	GO:1902750	negative regulation of cell cycle G2/M phase transition	3/62	67/18614	0.00144839466088224	0.0130114320444014	0.00938779468790619	AURKB/BRCA1/CDK1	3
	BP	GO:0000819	sister chromatid segregation	5/62	250/18614	0.00145656431266282	0.0130114320444014	0.00938779468790619	AURKB/BUB1/KAT2B/TOP2A/TTK	5
	BP	GO:0033044	regulation of chromosome organization	5/62	250/18614	0.00145656431266282	0.0130114320444014	0.00938779468790619	AURKB/BUB1/KAT2B/TOP2A/TTK	5
	BP	GO:0097305	response to alcohol	5/62	252/18614	0.00150858676511817	0.0134012790967997	0.0096690707284767	BRCA1/CDK1/FOXP3/PRKAA1/RAD51	5
	BP	GO:0051988	regulation of attachment of spindle microtubules to kinetochore	2/62	18/18614	0.0016137369857456	0.0141778320890507	0.010229356485698	AURKB/KAT2B	2
	BP	GO:2000757	negative regulation of peptidyl-lysine acetylation	2/62	18/18614	0.0016137369857456	0.0141778320890507	0.010229356485698	BRCA1/FOXP3	2
	BP	GO:0014823	response to activity	3/62	70/18614	0.00164336316670645	0.0142811831715414	0.0103039246608139	CDK1/PPARGC1A/PRKAA1	3
	BP	GO:0051148	negative regulation of muscle cell differentiation	3/62	70/18614	0.00164336316670645	0.0142811831715414	0.0103039246608139	EZH2/HDAC5/PRDM6	3
	BP	GO:0007292	female gamete generation	4/62	153/18614	0.00169087925880136	0.014614680728775	0.0105445443393815	AURKA/NPM2/TOP2A/TTK	4
	BP	GO:0033143	regulation of intracellular steroid hormone receptor signaling pathway	3/62	72/18614	0.00178203195047832	0.0153072481653325	0.0110442342182314	BRCA1/CLOCK/FOXA1	3
	BP	GO:0035518	histone H2A monoubiquitination	2/62	19/18614	0.00179972648848187	0.0153072481653325	0.0110442342182314	BRCA1/RAD51	2
	BP	GO:0045722	positive regulation of gluconeogenesis	2/62	19/18614	0.00179972648848187	0.0153072481653325	0.0110442342182314	KAT2B/PPARGC1A	2
	BP	GO:0044282	small molecule catabolic process	6/62	388/18614	0.00181375162673435	0.0153449145563398	0.0110714106538616	APOBEC3B/APOBEC3C/APOBEC3D/APOBEC3F/APOBEC3G/APOBEC3H	6
	BP	GO:0046637	regulation of alpha-beta T cell differentiation	3/62	73/18614	0.00185402269719008	0.0155213732607693	0.0111987262392964	FOXP3/PRDM1/ZBTB16	3
	BP	GO:1905818	regulation of chromosome separation	3/62	73/18614	0.00185402269719008	0.0155213732607693	0.0111987262392964	AURKB/BUB1/TTK	3
	BP	GO:0016579	protein deubiquitination	4/62	159/18614	0.00194601952293795	0.0162066938394676	0.0116931874843201	BRCA1/CDK1/KAT2B/USP11	4
	BP	GO:0071479	cellular response to ionizing radiation	3/62	75/18614	0.00200339714050454	0.0165980934075998	0.0119755836705371	BRCA1/CLOCK/RAD51	3
	BP	GO:0051315	attachment of mitotic spindle microtubules to kinetochore	2/62	21/18614	0.00220073877577734	0.0180460579613742	0.0130202952672171	AURKB/KAT2B	2
	BP	GO:0090043	regulation of tubulin deacetylation	2/62	21/18614	0.00220073877577734	0.0180460579613742	0.0130202952672171	KAT2B/PRKAA1	2
	BP	GO:0006260	DNA replication	5/62	278/18614	0.00231642415429403	0.0186749860406535	0.0134740691225149	BRCA1/CDK1/MEAF6/NPM2/RAD51	5
	BP	GO:0045913	positive regulation of carbohydrate metabolic process	3/62	79/18614	0.00232415398504694	0.0186749860406535	0.0134740691225149	KAT2B/PPARGC1A/PRKAA1	3
	BP	GO:0050688	regulation of defense response to virus	3/62	79/18614	0.00232415398504694	0.0186749860406535	0.0134740691225149	APOBEC3F/APOBEC3G/FOXP3	3
	BP	GO:0051304	chromosome separation	3/62	79/18614	0.00232415398504694	0.0186749860406535	0.0134740691225149	AURKB/BUB1/TTK	3
	BP	GO:0051865	protein autoubiquitination	3/62	80/18614	0.00240901664503558	0.0192168992661752	0.0138650614500695	BRCA1/RAD51/UHRF1	3
	BP	GO:0051567	histone H3-K9 methylation	2/62	22/18614	0.00241563274077625	0.0192168992661752	0.0138650614500695	BRCA1/SETD7	2
	BP	GO:0000724	double-strand break repair via homologous recombination	4/62	171/18614	0.00253417659854315	0.0200086342728417	0.0144363010849113	BRCA1/MEAF6/RAD51/RAD54L	4
	BP	GO:1903706	regulation of hemopoiesis	6/62	415/18614	0.00254018308779667	0.0200086342728417	0.0144363010849113	FOXP3/GFI1B/MEAF6/PRDM1/RAG2/ZBTB16	6
	BP	GO:0006513	protein monoubiquitination	3/62	82/18614	0.00258445304555419	0.0202575510776527	0.0146158954485417	BRCA1/RAD51/UHRF1	3
	BP	GO:0046599	regulation of centriole replication	2/62	23/18614	0.00264003322307768	0.0202952554024097	0.0146430992535078	BRCA1/KAT2B	2
	BP	GO:0070076	histone lysine demethylation	2/62	23/18614	0.00264003322307768	0.0202952554024097	0.0146430992535078	HR/KDM8	2
	BP	GO:0090042	tubulin deacetylation	2/62	23/18614	0.00264003322307768	0.0202952554024097	0.0146430992535078	KAT2B/PRKAA1	2
	BP	GO:1901984	negative regulation of protein acetylation	2/62	23/18614	0.00264003322307768	0.0202952554024097	0.0146430992535078	BRCA1/FOXP3	2
	BP	GO:0000725	recombinational repair	4/62	175/18614	0.00275466797510554	0.0210751870439893	0.0152058227182859	BRCA1/MEAF6/RAD51/RAD54L	4
	BP	GO:0070646	protein modification by small protein removal	4/62	177/18614	0.00286970263216663	0.0216760785830718	0.0156393681097045	BRCA1/CDK1/KAT2B/USP11	4
	BP	GO:0016577	histone demethylation	2/62	24/18614	0.00287387658512271	0.0216760785830718	0.0156393681097045	HR/KDM8	2
	BP	GO:1901863	positive regulation of muscle tissue development	2/62	24/18614	0.00287387658512271	0.0216760785830718	0.0156393681097045	PPARGC1A/PRKAA1	2
	BP	GO:0033077	T cell differentiation in thymus	3/62	86/18614	0.00295856653607316	0.0222100839961548	0.0160246549223434	AIRE/FOXP3/RAG2	3
	BP	GO:0045580	regulation of T cell differentiation	4/62	180/18614	0.00304836833990047	0.0227772942780414	0.0164338991664088	FOXP3/PRDM1/RAG2/ZBTB16	4
	BP	GO:2000001	regulation of DNA damage checkpoint	2/62	25/18614	0.00311709949591782	0.0231825213673144	0.0167262719585113	BRCA1/RAD51	2
	BP	GO:0030217	T cell differentiation	5/62	300/18614	0.00321498948304813	0.023799852700898	0.017171678720374	AIRE/FOXP3/PRDM1/RAG2/ZBTB16	5
	BP	GO:0042770	signal transduction in response to DNA damage	4/62	184/18614	0.00329823749616511	0.0243036025639079	0.0175351360455831	BRCA1/CDK1/CLOCK/RAD51	4
	BP	GO:0030071	regulation of mitotic metaphase/anaphase transition	3/62	91/18614	0.0034709041465685	0.0254586042677204	0.0183684738997541	AURKB/BUB1/TTK	3
	BP	GO:0051302	regulation of cell division	4/62	187/18614	0.00349457043839707	0.0255151512830909	0.018409272773291	AURKA/AURKB/CIT/KAT2B	4
	BP	GO:0051984	positive regulation of chromosome segregation	2/62	27/18614	0.00363143216491903	0.0263412179260583	0.0190052828063328	AURKB/KAT2B	2
	BP	GO:0018105	peptidyl-serine phosphorylation	5/62	309/18614	0.0036467588004512	0.0263412179260583	0.0190052828063328	AURKA/CDK1/PBK/PRKAA1/TTK	5
	BP	GO:0034655	nucleobase-containing compound catabolic process	6/62	447/18614	0.00366344679525773	0.0263412179260583	0.0190052828063328	APOBEC3B/APOBEC3C/APOBEC3D/APOBEC3F/APOBEC3G/APOBEC3H	6
	BP	GO:0032465	regulation of cytokinesis	3/62	93/18614	0.00369007680765294	0.0263412179260583	0.0190052828063328	AURKA/AURKB/CIT	3
	BP	GO:0070301	cellular response to hydrogen peroxide	3/62	93/18614	0.00369007680765294	0.0263412179260583	0.0190052828063328	CDK1/EZH2/PRKAA1	3
	BP	GO:1902099	regulation of metaphase/anaphase transition of cell cycle	3/62	94/18614	0.0038027635818294	0.0270249731882009	0.0194986146698714	AURKB/BUB1/TTK	3
	BP	GO:0032703	negative regulation of interleukin-2 production	2/62	28/18614	0.00390241678244398	0.0274742794013298	0.0198227907072562	FOXP3/HDAC7	2
	BP	GO:0033522	histone H2A ubiquitination	2/62	28/18614	0.00390241678244398	0.0274742794013298	0.0198227907072562	BRCA1/RAD51	2
	BP	GO:0007091	metaphase/anaphase transition of mitotic cell cycle	3/62	95/18614	0.00391753327298511	0.0274742794013298	0.0198227907072562	AURKB/BUB1/TTK	3
	BP	GO:0031507	heterochromatin formation	3/62	96/18614	0.00403439761944228	0.0281703135086821	0.0203249818014651	EZH2/HDAC5/HELLS	3
	BP	GO:1902807	negative regulation of cell cycle G1/S phase transition	3/62	97/18614	0.00415336817899003	0.0288270109182763	0.020798791327758	APBB1/EZH2/GFI1B	3
	BP	GO:0034508	centromere complex assembly	2/62	29/18614	0.00418253066481558	0.0288270109182763	0.020798791327758	HELLS/HJURP	2
	BP	GO:0061647	histone H3-K9 modification	2/62	29/18614	0.00418253066481558	0.0288270109182763	0.020798791327758	BRCA1/SETD7	2
	BP	GO:0044784	metaphase/anaphase transition of cell cycle	3/62	98/18614	0.00427445633016196	0.0291391110865071	0.0210239727137433	AURKB/BUB1/TTK	3
	BP	GO:0097306	cellular response to alcohol	3/62	98/18614	0.00427445633016196	0.0291391110865071	0.0210239727137433	BRCA1/PRKAA1/RAD51	3
	BP	GO:0007051	spindle organization	4/62	198/18614	0.00428248349301386	0.0291391110865071	0.0210239727137433	AURKA/AURKB/CHD3/TTK	4
	BP	GO:0000070	mitotic sister chromatid segregation	4/62	199/18614	0.00435957440030678	0.029424969051694	0.0212302202565133	AURKB/BUB1/KAT2B/TTK	4
	BP	GO:2001237	negative regulation of extrinsic apoptotic signaling pathway	3/62	99/18614	0.00439767327350696	0.029424969051694	0.0212302202565133	BRCA1/EYA2/EYA4	3
	BP	GO:0051090	regulation of DNA-binding transcription factor activity	6/62	465/18614	0.00443896838881283	0.029424969051694	0.0212302202565133	CLOCK/EZH2/FOXA1/FOXP3/HDAC5/PPARGC1A	6
	BP	GO:0002360	T cell lineage commitment	2/62	30/18614	0.00447171199472272	0.029424969051694	0.0212302202565133	FOXP3/RAG2	2
	BP	GO:0002507	tolerance induction	2/62	30/18614	0.00447171199472272	0.029424969051694	0.0212302202565133	AIRE/FOXP3	2
	BP	GO:0006482	protein demethylation	2/62	30/18614	0.00447171199472272	0.029424969051694	0.0212302202565133	HR/KDM8	2
	BP	GO:0008214	protein dealkylation	2/62	30/18614	0.00447171199472272	0.029424969051694	0.0212302202565133	HR/KDM8	2
	BP	GO:0097421	liver regeneration	2/62	30/18614	0.00447171199472272	0.029424969051694	0.0212302202565133	AURKA/EZH2	2
	BP	GO:0018209	peptidyl-serine modification	5/62	327/18614	0.00463316155512857	0.0303623988797155	0.0219065792252844	AURKA/CDK1/PBK/PRKAA1/TTK	5
	BP	GO:0002230	positive regulation of defense response to virus by host	2/62	31/18614	0.00476989925379616	0.0311308934972247	0.0224610508363506	APOBEC3F/APOBEC3G	2
	BP	GO:0031057	negative regulation of histone modification	2/62	32/18614	0.00507703122135493	0.033000702938807	0.0238101250261232	BRCA1/FOXP3	2
	BP	GO:0002064	epithelial cell development	4/62	210/18614	0.00527032524793241	0.0341184213418782	0.0246165628456592	CLOCK/FOXA1/FOXP3/PRDM1	4
	BP	GO:0071214	cellular response to abiotic stimulus	5/62	339/18614	0.00538826904522531	0.0346017759169288	0.0249653048977676	AURKB/BRCA1/CLOCK/PBK/RAD51	5
	BP	GO:0104004	cellular response to environmental stimulus	5/62	339/18614	0.00538826904522531	0.0346017759169288	0.0249653048977676	AURKB/BRCA1/CLOCK/PBK/RAD51	5
	BP	GO:0045619	regulation of lymphocyte differentiation	4/62	212/18614	0.00544858789361936	0.0348491681675894	0.025143799290134	FOXP3/PRDM1/RAG2/ZBTB16	4
	BP	GO:0044270	cellular nitrogen compound catabolic process	6/62	486/18614	0.00549051694713247	0.0349774366472702	0.0252363454563103	APOBEC3B/APOBEC3C/APOBEC3D/APOBEC3F/APOBEC3G/APOBEC3H	6
	BP	GO:0046700	heterocycle catabolic process	6/62	488/18614	0.00559943283475857	0.0355297345348371	0.0256348303546174	APOBEC3B/APOBEC3C/APOBEC3D/APOBEC3F/APOBEC3G/APOBEC3H	6
	BP	GO:0001708	cell fate specification	3/62	109/18614	0.00574926564772411	0.036193211695712	0.0261135314956719	CHD3/EYA2/FOXA1	3
	BP	GO:0045833	negative regulation of lipid metabolic process	3/62	109/18614	0.00574926564772411	0.036193211695712	0.0261135314956719	ASXL3/BRCA1/PRKAA1	3
	BP	GO:0007095	mitotic G2 DNA damage checkpoint signaling	2/62	35/18614	0.00605148760726902	0.0375051499380743	0.0270600996228758	BRCA1/CDK1	2
	BP	GO:0033146	regulation of intracellular estrogen receptor signaling pathway	2/62	35/18614	0.00605148760726902	0.0375051499380743	0.0270600996228758	BRCA1/FOXA1	2
	BP	GO:1901099	negative regulation of signal transduction in absence of ligand	2/62	35/18614	0.00605148760726902	0.0375051499380743	0.0270600996228758	EYA2/EYA4	2
	BP	GO:2001240	negative regulation of extrinsic apoptotic signaling pathway in absence of ligand	2/62	35/18614	0.00605148760726902	0.0375051499380743	0.0270600996228758	EYA2/EYA4	2
	BP	GO:1903580	positive regulation of ATP metabolic process	2/62	36/18614	0.00639379211212185	0.0394736431941422	0.0284803745372304	PPARGC1A/PRKAA1	2
	BP	GO:0046634	regulation of alpha-beta T cell activation	3/62	114/18614	0.00650846873495142	0.0400270827199513	0.0288796831316063	FOXP3/PRDM1/ZBTB16	3
	BP	GO:0030518	intracellular steroid hormone receptor signaling pathway	3/62	115/18614	0.00666712921159961	0.040845745629685	0.0294703513446791	BRCA1/CLOCK/FOXA1	3
	BP	GO:0033144	negative regulation of intracellular steroid hormone receptor signaling pathway	2/62	37/18614	0.00674473964384313	0.0411635064523098	0.0296996169130256	BRCA1/CLOCK	2
	BP	GO:0002065	columnar/cuboidal epithelial cell differentiation	3/62	118/18614	0.00715690232117915	0.0435128776105151	0.0313946965940058	CLOCK/FOXA1/PRDM1	3
	BP	GO:0046632	alpha-beta T cell differentiation	3/62	119/18614	0.00732478408965728	0.0443648854521287	0.0320094232945151	FOXP3/PRDM1/ZBTB16	3
	BP	GO:0045740	positive regulation of DNA replication	2/62	39/18614	0.00747232623451417	0.0450877345244836	0.032530961481738	CDK1/NPM2	2
	BP	GO:2001234	negative regulation of apoptotic signaling pathway	4/62	233/18614	0.00756926789890481	0.0455009750764992	0.0328291160158277	BRCA1/EYA2/EYA4/HELLS	4
	BP	GO:0031063	regulation of histone deacetylation	2/62	40/18614	0.00784884723817959	0.0470048941342666	0.0339141989869696	FOXP3/KAT2B	2
	BP	GO:0031062	positive regulation of histone methylation	2/62	41/18614	0.00823377515571868	0.0489435184906847	0.0353129233835558	BRCA1/PHF19	2
	BP	GO:0051154	negative regulation of striated muscle cell differentiation	2/62	41/18614	0.00823377515571868	0.0489435184906847	0.0353129233835558	EZH2/HDAC5	2
	CC	GO:0098687	chromosomal region	12/62	390/19518	3.00579572928022e-09	3.37956966334744e-07	1.95960774413544e-07	AURKB/BUB1/CDK1/EZH2/HELLS/HJURP/KAT2B/MEAF6/RAD51/SS18L1/TOP2A/TTK	12
	CC	GO:0000775	chromosome, centromeric region	10/62	249/19518	5.72808417516515e-09	3.37956966334744e-07	1.95960774413544e-07	AURKB/BUB1/EZH2/HELLS/HJURP/KAT2B/MEAF6/SS18L1/TOP2A/TTK	10
	CC	GO:0000793	condensed chromosome	10/62	270/19518	1.2406303280346e-08	4.87981262360274e-07	2.82950776569294e-07	AURKB/BRCA1/BUB1/HJURP/KAT2B/MEAF6/RAD51/SS18L1/TOP2A/TTK	10
	CC	GO:0043073	germ cell nucleus	6/62	67/19518	6.88056743896974e-08	2.02976739449607e-06	1.17693916719219e-06	AIRE/AURKA/BRCA1/RAD51/TOP2A/ZBTB16	6
	CC	GO:0001673	male germ cell nucleus	5/62	52/19518	6.35740829697038e-07	1.18719634457887e-05	6.8838325064787e-06	AIRE/BRCA1/RAD51/TOP2A/ZBTB16	5
	CC	GO:0000932	P-body	6/62	98/19518	6.72423039852068e-07	1.18719634457887e-05	6.8838325064787e-06	APOBEC3B/APOBEC3C/APOBEC3D/APOBEC3F/APOBEC3G/APOBEC3H	6
	CC	GO:0000776	kinetochore	7/62	159/19518	7.04269017970513e-07	1.18719634457887e-05	6.8838325064787e-06	AURKB/BUB1/HJURP/KAT2B/MEAF6/SS18L1/TTK	7
	CC	GO:0000779	condensed chromosome, centromeric region	7/62	170/19518	1.10435140891968e-06	1.62891832815653e-05	9.4451107341815e-06	AURKB/BUB1/HJURP/KAT2B/MEAF6/SS18L1/TTK	7
	CC	GO:0036464	cytoplasmic ribonucleoprotein granule	8/62	253/19518	1.31846278167506e-06	1.72865120264064e-05	1.00234012641964e-05	APOBEC3B/APOBEC3C/APOBEC3D/APOBEC3F/APOBEC3G/APOBEC3H/CLOCK/PIWIL4	8
	CC	GO:0035770	ribonucleoprotein granule	8/62	271/19518	2.20187136851186e-06	2.598208214844e-05	1.50654356792917e-05	APOBEC3B/APOBEC3C/APOBEC3D/APOBEC3F/APOBEC3G/APOBEC3H/CLOCK/PIWIL4	8
	CC	GO:0000118	histone deacetylase complex	5/62	79/19518	5.16243125098307e-06	5.53788079650911e-05	3.21108163936746e-05	CHD3/HDAC11/HDAC5/HR/SATB2	5
	CC	GO:0000792	heterochromatin	4/62	81/19518	0.000127870400785504	0.00125739227439079	0.000729085618513839	CBX2/EZH2/HELLS/UHRF1	4
	CC	GO:0031519	PcG protein complex	3/62	37/19518	0.000219581972134893	0.00199312867014749	0.00115569459018365	ASXL3/CBX2/EZH2	3
	CC	GO:0016605	PML body	4/62	105/19518	0.000347097396830869	0.0028980988719077	0.00168043199530776	CHD3/PPARGC1A/RAD51/ZBTB16	4
	CC	GO:0000152	nuclear ubiquitin ligase complex	3/62	44/19518	0.000368402398971318	0.0028980988719077	0.00168043199530776	BRCA1/CBX2/RAD51	3
	CC	GO:0000800	lateral element	2/62	12/19518	0.000641971026777248	0.00473453632248221	0.00274527083819218	BRCA1/RAD51	2
	CC	GO:0031616	spindle pole centrosome	2/62	14/19518	0.000881525542539163	0.00577888966775674	0.00335082808567518	AURKA/AURKB	2
	CC	GO:0045120	pronucleus	2/62	14/19518	0.000881525542539163	0.00577888966775674	0.00335082808567518	AURKA/EZH2	2
	CC	GO:0045293	mRNA editing complex	2/62	15/19518	0.00101506559891189	0.00630409161429487	0.00365536088250817	APOBEC3F/APOBEC3G	2
	CC	GO:0001674	female germ cell nucleus	2/62	16/19518	0.00115770405651483	0.00683045393343747	0.00396056650912966	AIRE/AURKA	2
	CC	GO:0005876	spindle microtubule	3/62	81/19518	0.00218334157595835	0.0122683002839564	0.00711364423244575	AURKA/AURKB/CDK1	3
	CC	GO:0072686	mitotic spindle	4/62	180/19518	0.00257293277095658	0.0138002757714944	0.00800194402450611	AURKA/AURKB/CDK1/KAT2B	4
	CC	GO:0030496	midbody	4/62	203/19518	0.00395808683367645	0.0200520140522492	0.0116269483799839	AURKA/AURKB/CDK1/CIT	4
	CC	GO:0005721	pericentric heterochromatin	2/62	30/19518	0.00407837573944051	0.0200520140522492	0.0116269483799839	EZH2/HELLS	2
	CC	GO:0051233	spindle midzone	2/62	36/19518	0.00583483075704498	0.0273274128997613	0.0158455114940632	AURKA/AURKB	2
	CC	GO:0000795	synaptonemal complex	2/62	38/19518	0.00648447085757048	0.0273274128997613	0.0158455114940632	BRCA1/RAD51	2
	CC	GO:0097431	mitotic spindle pole	2/62	38/19518	0.00648447085757048	0.0273274128997613	0.0158455114940632	AURKA/AURKB	2
	CC	GO:0099086	synaptonemal structure	2/62	38/19518	0.00648447085757048	0.0273274128997613	0.0158455114940632	BRCA1/RAD51	2
	CC	GO:0016363	nuclear matrix	3/62	127/19518	0.00769453346605531	0.0313087913446388	0.0181540716984971	GFI1B/SATB2/UHRF1	3
	CC	GO:1902911	protein kinase complex	3/62	142/19518	0.0104273289398352	0.0406624125205693	0.0235776700609903	CDK1/CDK3/PRKAA1	3
	CC	GO:0005819	spindle	5/62	421/19518	0.0107828227399504	0.0406624125205693	0.0235776700609903	AURKA/AURKB/CDK1/KAT2B/TTK	5
	CC	GO:0000307	cyclin-dependent protein kinase holoenzyme complex	2/62	50/19518	0.0110270949208324	0.0406624125205693	0.0235776700609903	CDK1/CDK3	2
	CC	GO:0034399	nuclear periphery	3/62	147/19518	0.0114479693185319	0.0409351630177808	0.0237358215535749	GFI1B/SATB2/UHRF1	3
	MF	GO:0004126	cytidine deaminase activity	6/61	12/18369	9.47631127674778e-13	1.56359136066338e-10	8.87780740663739e-11	APOBEC3B/APOBEC3C/APOBEC3D/APOBEC3F/APOBEC3G/APOBEC3H	6
	MF	GO:0042393	histone binding	11/61	241/18369	3.70353255111771e-10	3.05541435467211e-08	1.73481261604987e-08	AIRE/APBB1/ASF1B/CBX2/CHD3/HJURP/KDM8/NPM2/PHF19/RAG2/UHRF1	11
	MF	GO:0019239	deaminase activity	6/61	32/18369	8.8279936615673e-10	4.85539651386202e-08	2.75681205571751e-08	APOBEC3B/APOBEC3C/APOBEC3D/APOBEC3F/APOBEC3G/APOBEC3H	6
	MF	GO:0016814	hydrolase activity, acting on carbon-nitrogen (but not peptide) bonds, in cyclic amidines	6/61	35/18369	1.56911416818527e-09	6.47259594376425e-08	3.67503055180235e-08	APOBEC3B/APOBEC3C/APOBEC3D/APOBEC3F/APOBEC3G/APOBEC3H	6
	MF	GO:0016810	hydrolase activity, acting on carbon-nitrogen (but not peptide) bonds	8/61	131/18369	1.15660444906736e-08	3.8167946819223e-07	2.16711149404201e-07	APOBEC3B/APOBEC3C/APOBEC3D/APOBEC3F/APOBEC3G/APOBEC3H/HDAC11/HDAC5	8
	MF	GO:0035173	histone kinase activity	4/61	21/18369	6.31362827208837e-07	1.7362477748243e-05	9.85812133712044e-06	AURKA/AURKB/CDK1/PRKAA1	4
	MF	GO:0106310	protein serine kinase activity	9/61	363/18369	2.91741510453554e-06	6.87676417497663e-05	3.90451044065659e-05	AURKA/AURKB/BUB1/CDK1/CDK3/CIT/PBK/PRKAA1/TTK	9
	MF	GO:0035064	methylated histone binding	5/61	78/18369	5.98918059082652e-06	0.000123526849685797	7.01364569188895e-05	CBX2/KDM8/PHF19/RAG2/UHRF1	5
	MF	GO:0140034	methylation-dependent protein binding	5/61	80/18369	6.7855645548107e-06	0.000124402016838196	7.06333620325324e-05	CBX2/KDM8/PHF19/RAG2/UHRF1	5
	MF	GO:0004674	protein serine/threonine kinase activity	9/61	421/18369	9.6736115743724e-06	0.000159614590977145	9.0626466328331e-05	AURKA/AURKB/BUB1/CDK1/CDK3/CIT/PBK/PRKAA1/TTK	9
	MF	GO:0001222	transcription corepressor binding	4/61	45/18369	1.48087372826106e-05	0.000203620137635895	0.000115612071767749	EZH2/HDAC5/USP11/ZBTB16	4
	MF	GO:0004712	protein serine/threonine/tyrosine kinase activity	4/61	45/18369	1.48087372826106e-05	0.000203620137635895	0.000115612071767749	AURKA/AURKB/PBK/TTK	4
	MF	GO:0001221	transcription coregulator binding	5/61	111/18369	3.3438856764758e-05	0.000424416258937313	0.0002409763766853	CIT/EZH2/HDAC5/USP11/ZBTB16	5
	MF	GO:0033558	protein lysine deacetylase activity	3/61	21/18369	4.44099242180955e-05	0.000493301162198207	0.000280088060195473	HDAC11/HDAC5/HDAC7	3
	MF	GO:0031490	chromatin DNA binding	5/61	118/18369	4.4845560199837e-05	0.000493301162198207	0.000280088060195473	CLOCK/EZH2/HMGN2/HR/PPARGC1A	5
	MF	GO:0008094	ATP-dependent activity, acting on DNA	5/61	126/18369	6.13405756046284e-05	0.000595364410280217	0.000338037846985259	CHD3/HELLS/RAD51/RAD54L/TOP2A	5
	MF	GO:0042826	histone deacetylase binding	5/61	126/18369	6.13405756046284e-05	0.000595364410280217	0.000338037846985259	FOXP3/HDAC5/KAT2B/SATB2/TOP2A	5
	MF	GO:0140658	ATP-dependent chromatin remodeler activity	3/61	36/18369	0.000230103790590898	0.00210928474708323	0.0011976162200345	CHD3/HELLS/RAD54L	3
	MF	GO:0019213	deacetylase activity	3/61	37/18369	0.000249816257011595	0.0021694569687849	0.00123178099025108	HDAC11/HDAC5/HDAC7	3
	MF	GO:0140030	modification-dependent protein binding	5/61	175/18369	0.000286435733940676	0.00236309480501058	0.0013417252800379	CBX2/KDM8/PHF19/RAG2/UHRF1	5
	MF	GO:0004402	histone acetyltransferase activity	3/61	43/18369	0.000391198610132002	0.00307370336532287	0.00174519680710517	CLOCK/KAT2B/MEAF6	3
	MF	GO:0061733	peptide-lysine-N-acetyltransferase activity	3/61	46/18369	0.00047779765788882	0.00358348243416615	0.00203464074411986	CLOCK/KAT2B/MEAF6	3
	MF	GO:0005080	protein kinase C binding	3/61	49/18369	0.000575814469113945	0.00413084293060004	0.00234542278037259	HDAC5/HDAC7/TOP2A	3
	MF	GO:0008168	methyltransferase activity	5/61	208/18369	0.000630810189767346	0.00427542357992412	0.00242751322879264	EZH2/PRDM1/PRDM11/PRDM6/SETD7	5
	MF	GO:0034212	peptide N-acetyltransferase activity	3/61	51/18369	0.000647791451503654	0.00427542357992412	0.00242751322879264	CLOCK/KAT2B/MEAF6	3
	MF	GO:0016741	transferase activity, transferring one-carbon groups	5/61	221/18369	0.000828931697928908	0.00526052808301038	0.0029868389115657	EZH2/PRDM1/PRDM11/PRDM6/SETD7	5
	MF	GO:0010484	histone H3 acetyltransferase activity	2/61	14/18369	0.000962091855191045	0.0058794502261675	0.00333825244101376	KAT2B/MEAF6	2
	MF	GO:0140297	DNA-binding transcription factor binding	7/61	478/18369	0.00100237178228573	0.00590683371704093	0.00335380032418911	FOXP3/GFI1B/HDAC11/HDAC5/HDAC7/KAT2B/PPARGC1A	7
	MF	GO:0140097	catalytic activity, acting on DNA	5/61	245/18369	0.00131223471775001	0.00723053322851082	0.00410537452846866	CHD3/HELLS/RAD51/RAD54L/TOP2A	5
	MF	GO:0042054	histone methyltransferase activity	3/61	65/18369	0.00131464240518379	0.00723053322851082	0.00410537452846866	EZH2/PRDM6/SETD7	3
	MF	GO:0008080	N-acetyltransferase activity	3/61	67/18369	0.00143503137455393	0.00763807021939995	0.00433676714211544	CLOCK/KAT2B/MEAF6	3
	MF	GO:0004386	helicase activity	4/61	153/18369	0.00167039845639368	0.0086129920407799	0.00489031127036307	CHD3/HELLS/RAD51/RAD54L	4
	MF	GO:0004407	histone deacetylase activity	2/61	19/18369	0.001788672891635	0.00894336445817499	0.00507789114371658	HDAC11/HDAC5	2
	MF	GO:0003713	transcription coactivator activity	5/61	282/18369	0.0024279625628639	0.0117827594962513	0.00669005164380455	APBB1/BRCA1/KAT2B/PPARGC1A/SS18L1	5
	MF	GO:0008276	protein methyltransferase activity	3/61	92/18369	0.00354721983939697	0.0163076697867073	0.00925921920903956	EZH2/PRDM6/SETD7	3
	MF	GO:0003714	transcription corepressor activity	4/61	190/18369	0.00365524443606027	0.0163076697867073	0.00925921920903956	BCORL1/EZH2/FOXP3/HDAC7	4
	MF	GO:0016410	N-acyltransferase activity	3/61	93/18369	0.00365687140671618	0.0163076697867073	0.00925921920903956	CLOCK/KAT2B/MEAF6	3
	MF	GO:0016407	acetyltransferase activity	3/61	94/18369	0.00376857726461678	0.0163635591753097	0.00929095225902751	CLOCK/KAT2B/MEAF6	3
	MF	GO:0004693	cyclin-dependent protein serine/threonine kinase activity	2/61	30/18369	0.0044446159626748	0.0174609912819367	0.00991405565609167	CDK1/CDK3	2
	MF	GO:0032452	histone demethylase activity	2/61	30/18369	0.0044446159626748	0.0174609912819367	0.00991405565609167	HR/KDM8	2
	MF	GO:0097472	cyclin-dependent protein kinase activity	2/61	30/18369	0.0044446159626748	0.0174609912819367	0.00991405565609167	CDK1/CDK3	2
	MF	GO:0140457	protein demethylase activity	2/61	30/18369	0.0044446159626748	0.0174609912819367	0.00991405565609167	HR/KDM8	2
	MF	GO:0030332	cyclin binding	2/61	34/18369	0.00568340920351429	0.0218084306646478	0.0123824582402147	CDK1/CDK3	2
	MF	GO:0030291	protein serine/threonine kinase inhibitor activity	2/61	36/18369	0.00635533509382208	0.0238325066018328	0.0135316943385207	CIT/KAT2B	2
	MF	GO:0032451	demethylase activity	2/61	40/18369	0.0078018714941009	0.0279849738375358	0.0158893950337524	HR/KDM8	2
	MF	GO:0140938	histone H3 methyltransferase activity	2/61	40/18369	0.0078018714941009	0.0279849738375358	0.0158893950337524	EZH2/SETD7	2
	MF	GO:0018024	histone lysine N-methyltransferase activity	2/61	50/18369	0.0119955798669858	0.0421121420862266	0.0239105623328496	EZH2/SETD7	2
