# Supplementary material for: Research on biliary atresia and epigenetic factors from the perspective of transcriptomics: identification of key genes and experimental validation
Source: Front Pediatr. 2025 Jul 17;13:1624671. doi: 10.3389/fped.2025.1624671 (PMC12310709; doi:10.3389/fped.2025.1624671)
Supplement: Supplementary file 6 [file Table5.xlsx]

## Sheet: 07_enrichKEGG
	Supplementary Table 3
	category	subcategory	ID	Description	GeneRatio	BgRatio	pvalue	p.adjust	qvalue	geneID	Count
	Genetic Information Processing	Information processing in viruses	hsa03250	Viral life cycle - HIV-1	7/39	64/8538	1.20985176835932e-08	8.10600684800743e-07	6.11293525065761e-07	9582/27350/140564/200316/60489/164668/8850	7
	Genetic Information Processing	Chromosome	hsa03083	Polycomb repressive complex	6/39	83/8538	1.77500446451263e-06	5.94626495611731e-05	4.48422180508454e-05	80816/9212/63035/84733/2146/26147	6
	Human Diseases	Infectious disease: viral	hsa05170	Human immunodeficiency virus 1 infection	7/39	213/8538	4.24963418543929e-05	0.000949084968081442	0.000715727862810828	9582/27350/140564/200316/60489/164668/983	7
	Organismal Systems	Environmental adaptation	hsa04710	Circadian rhythm	3/39	34/8538	0.000478129244928126	0.00800866485254612	0.00603952730435528	9575/4862/5562	3
	Cellular Processes	Cell growth and death	hsa04110	Cell cycle	5/39	158/8538	0.000705496982886409	0.00930340890917772	0.00701592502184651	9212/699/983/10912/7272	5
	Genetic Information Processing	Replication and repair	hsa03440	Homologous recombination	3/39	41/8538	0.000833141096344273	0.00930340890917772	0.00701592502184651	672/5888/8438	3
	Human Diseases	Cancer: overview	hsa05203	Viral carcinogenesis	5/39	205/8538	0.0022518673736469	0.0215535877191918	0.0162540802909852	983/79885/10014/51564/8850	5
	Metabolism	Amino acid metabolism	hsa00310	Lysine degradation	3/39	63/8538	0.00289588211205346	0.022590212141582	0.0170358237674145	2146/93166/80854	3
	Environmental Information Processing	Signal transduction	hsa04068	FoxO signaling pathway	4/39	133/8538	0.00303450610857071	0.022590212141582	0.0170358237674145	10912/5562/5897/80854	4
	Human Diseases	Immune disease	hsa05340	Primary immunodeficiency	2/39	38/8538	0.012885990750688	0.0847616231197481	0.0639207841280111	326/5897	2
	Organismal Systems	Endocrine system	hsa04914	Progesterone-mediated oocyte maturation	3/39	111/8538	0.0139160873778691	0.0847616231197481	0.0639207841280111	6790/699/983	3
	Genetic Information Processing	Chromosome	hsa03082	ATP-dependent chromatin remodeling	3/39	117/8538	0.0160169548835502	0.0894279980998222	0.067439810036001	1107/64769/26039	3
	Cellular Processes	Cell growth and death	hsa04114	Oocyte meiosis	3/39	139/8538	0.0251814141264395	0.115816989817012	0.0873403850937406	6790/699/983	3
	Environmental Information Processing	Signal transduction	hsa04371	Apelin signaling pathway	3/39	140/8538	0.0256529100816414	0.115816989817012	0.0873403850937406	10014/10891/5562	3
	Genetic Information Processing	Replication and repair	hsa03460	Fanconi anemia pathway	2/39	55/8538	0.0259291768247043	0.115816989817012	0.0873403850937406	672/5888	2
	Organismal Systems	Endocrine system	hsa04920	Adipocytokine signaling pathway	2/39	70/8538	0.0404063688864696	0.169201669712091	0.127599059641483	10891/5562	2
	Human Diseases	Drug resistance: antineoplastic	hsa01524	Platinum drug resistance	2/39	75/8538	0.0457759954619991	0.169242649097683	0.127629963184427	672/7153	2
	Cellular Processes	Cell growth and death	hsa04115	p53 signaling pathway	2/39	75/8538	0.0457759954619991	0.169242649097683	0.127629963184427	983/10912	2
	Human Diseases	Cancer: specific types	hsa05212	Pancreatic cancer	2/39	77/8538	0.0479941840724773	0.169242649097683	0.127629963184427	10912/5888	2
	Human Diseases	Substance dependence	hsa05034	Alcoholism	3/39	188/8538	0.0538309639113225	0.18033372910293	0.135994014091762	79885/10014/51564	3
	Organismal Systems	Immune system	hsa04613	Neutrophil extracellular trap formation	3/39	193/8538	0.0573735945751029	0.1830490874539	0.138041731308518	79885/10014/51564	3
	Human Diseases	Cancer: overview	hsa05202	Transcriptional misregulation in cancer	3/39	198/8538	0.0610258292907094	0.18446218680455	0.139107383607516	10912/26039/7704	3
	Organismal Systems	Aging	hsa04211	Longevity regulating pathway	2/39	90/8538	0.0633228402463381	0.18446218680455	0.139107383607516	10891/5562	2
	Organismal Systems	Endocrine system	hsa04922	Glucagon signaling pathway	2/39	107/8538	0.0854769862274767	0.236433301186339	0.178300054311772	10891/5562	2
	Human Diseases	Endocrine and metabolic disease	hsa04931	Insulin resistance	2/39	109/8538	0.0882213810396789	0.236433301186339	0.178300054311772	10891/5562	2
	Environmental Information Processing	Signal transduction	hsa04152	AMPK signaling pathway	2/39	122/8538	0.106677620960141	0.274900023243439	0.207308737088532	10891/5562	2
	Organismal Systems	Endocrine system	hsa04910	Insulin signaling pathway	2/39	138/8538	0.130671001974107	0.323389335878125	0.243875697127258	10891/5562	2
	Genetic Information Processing	Folding, sorting and degradation	hsa04120	Ubiquitin mediated proteolysis	2/39	142/8538	0.136856659757736	0.323389335878125	0.243875697127258	326/672	2
	Human Diseases	Endocrine and metabolic disease	hsa04936	Alcoholic liver disease	2/39	144/8538	0.139974488663666	0.323389335878125	0.243875697127258	10891/5562	2
	Human Diseases	Cancer: specific types	hsa05224	Breast cancer	2/39	148/8538	0.146257464316327	0.326641670306464	0.246328360953814	672/10912	2
	Human Diseases	Cancer: specific types	hsa05216	Thyroid cancer	1/39	37/8538	0.156128701465366	0.336268609291421	0.253588267808142	10912	1
	Cellular Processes	Cell growth and death	hsa04218	Cellular senescence	2/39	157/8538	0.160605902945157	0.336268609291421	0.253588267808142	983/10912	2
	Human Diseases	Cancer: overview	hsa05206	MicroRNAs in cancer	3/39	312/8538	0.169594737125301	0.344328708708944	0.259666583158355	672/2146/10014	3
	Human Diseases	Cancer: specific types	hsa05213	Endometrial cancer	1/39	59/8538	0.237415734618153	0.45408017964142	0.342432814183631	10912	1
	Organismal Systems	Aging	hsa04213	Longevity regulating pathway - multiple species	1/39	62/8538	0.247891383797781	0.45408017964142	0.342432814183631	5562	1
	Environmental Information Processing	Signal transduction	hsa04330	Notch signaling pathway	1/39	62/8538	0.247891383797781	0.45408017964142	0.342432814183631	8850	1
	Human Diseases	Cancer: specific types	hsa05217	Basal cell carcinoma	1/39	63/8538	0.251352006264969	0.45408017964142	0.342432814183631	10912	1
	Human Diseases	Immune disease	hsa05321	Inflammatory bowel disease	1/39	66/8538	0.261641044448112	0.45408017964142	0.342432814183631	50943	1
	Human Diseases	Cancer: specific types	hsa05221	Acute myeloid leukemia	1/39	68/8538	0.268423719467017	0.45408017964142	0.342432814183631	7704	1
	Human Diseases	Cancer: specific types	hsa05218	Melanoma	1/39	73/8538	0.285115899252705	0.45408017964142	0.342432814183631	10912	1
	Human Diseases	Cancer: specific types	hsa05223	Non-small cell lung cancer	1/39	73/8538	0.285115899252705	0.45408017964142	0.342432814183631	10912	1
	Organismal Systems	Environmental adaptation	hsa04714	Thermogenesis	2/39	235/8538	0.291628490289574	0.45408017964142	0.342432814183631	10891/5562	2
	Human Diseases	Cancer: specific types	hsa05214	Glioma	1/39	76/8538	0.294952458044924	0.45408017964142	0.342432814183631	10912	1
	Human Diseases	Cancer: specific types	hsa05220	Chronic myeloid leukemia	1/39	77/8538	0.298201909018246	0.45408017964142	0.342432814183631	10912	1
	Human Diseases	Cancer: specific types	hsa05210	Colorectal cancer	1/39	87/8538	0.329904195586183	0.491190691206094	0.370418745921328	10912	1
	Cellular Processes	Cellular community - eukaryotes	hsa04540	Gap junction	1/39	92/8538	0.345227657023488	0.496443078037604	0.3743796974989	983	1
	Human Diseases	Cancer: specific types	hsa05222	Small cell lung cancer	1/39	93/8538	0.348251114444289	0.496443078037604	0.3743796974989	10912	1
	Human Diseases	Cardiovascular disease	hsa05410	Hypertrophic cardiomyopathy	1/39	99/8538	0.366108238620972	0.511026083075107	0.385377093285234	5562	1
	Environmental Information Processing	Signal transduction	hsa04064	NF-kappa B signaling pathway	1/39	105/8538	0.383488308691163	0.52436156494506	0.395433701765324	10912	1
	Organismal Systems	Immune system	hsa04659	Th17 cell differentiation	1/39	109/8538	0.394816137344087	0.529053624041076	0.398972096684551	50943	1
	Organismal Systems	Endocrine system	hsa04919	Thyroid hormone signaling pathway	1/39	122/8538	0.430248561845619	0.565228502816794	0.426252445172131	8850	1
	Organismal Systems	Nervous system	hsa04728	Dopaminergic synapse	1/39	132/8538	0.456120740944941	0.587694031602135	0.443194242213707	9575	1
	Cellular Processes	Cell growth and death	hsa04210	Apoptosis	1/39	136/8538	0.466145896654633	0.588299205726484	0.443650618615416	10912	1
	Human Diseases	Cardiovascular disease	hsa05418	Fluid shear stress and atherosclerosis	1/39	141/8538	0.478424393493502	0.588299205726484	0.443650618615416	5562	1
	Environmental Information Processing	Signal transduction	hsa04151	PI3K-Akt signaling pathway	2/39	362/8538	0.497125047529839	0.588299205726484	0.443650618615416	672/5562	2
	Human Diseases	Cancer: specific types	hsa05226	Gastric cancer	1/39	150/8538	0.499835918476817	0.588299205726484	0.443650618615416	10912	1
	Organismal Systems	Endocrine system	hsa04921	Oxytocin signaling pathway	1/39	155/8538	0.511358580235471	0.588299205726484	0.443650618615416	5562	1
	Human Diseases	Endocrine and metabolic disease	hsa04932	Non-alcoholic fatty liver disease	1/39	157/8538	0.515894860242738	0.588299205726484	0.443650618615416	5562	1
	Environmental Information Processing	Signal transduction	hsa04150	mTOR signaling pathway	1/39	158/8538	0.518147586701458	0.588299205726484	0.443650618615416	5562	1
	Cellular Processes	Transport and catabolism	hsa04140	Autophagy - animal	1/39	169/8538	0.542263201284598	0.588299205726484	0.443650618615416	5562	1
	Cellular Processes	Cellular community - eukaryotes	hsa04530	Tight junction	1/39	170/8538	0.544396279926001	0.588299205726484	0.443650618615416	5562	1
	Human Diseases	Cancer: specific types	hsa05225	Hepatocellular carcinoma	1/39	170/8538	0.544396279926001	0.588299205726484	0.443650618615416	10912	1
	Human Diseases	Infectious disease: viral	hsa05169	Epstein-Barr virus infection	1/39	204/8538	0.611428411323541	0.650249262836147	0.490368650685547	10912	1
	Human Diseases	Infectious disease: viral	hsa05166	Human T-cell leukemia virus 1 infection	1/39	224/8538	0.646261521543765	0.676555030366129	0.510206464376657	8850	1
	Environmental Information Processing	Signal transduction	hsa04010	MAPK signaling pathway	1/39	300/8538	0.752951041589235	0.776118765945826	0.58528987848232	10912	1
	Human Diseases	Neurodegenerative disease	hsa05016	Huntington disease	1/39	311/8538	0.765523506874688	0.777122347887941	0.586046703827513	10891	1
	Human Diseases	Neurodegenerative disease	hsa05010	Alzheimer disease	1/39	391/8538	0.839968109824675	0.839968109824675	0.633440208508789	322	1
